# Supplementary material for: Cerebrospinal Fluid-Derived Microvesicles From Sleeping Sickness Patients Alter Protein Expression in Human Astrocytes
Source: Front Cell Infect Microbiol. 2019 Nov 20;9:391. doi: 10.3389/fcimb.2019.00391 (PMC6879452; doi:10.3389/fcimb.2019.00391)
Supplement: Supplementary file 1 [file Table_1.XLSX]

## Sheet: MV-Exposed-Astrocytes
			Comparison	HAT_INT/CTRL				HAT_S1/CTRL				HAT_S2/CTRL				IFN/CTRL
Protein	Gene name	PG.ProteinNames	Description	log2FC	score	FDR	log_oddsDE	log2FC	score	FDR	log_oddsDE	log2FC	score	FDR	log_oddsDE	log2FC	score	FDR	log_oddsDE
Q9NRG9	AAAS	AAAS_HUMAN	Aladin	0.0969667	0.000689011	0.952986	-7.27956	0.0979603	0.000754496	0.950908	-7.18871	0.0525068	0.000474724	0.961915	-7.6523	-0.0210632	0.000398973	0.96474	-7.82622
Q6PD74	AAGAB	AAGAB_HUMAN	Alpha- and gamma-adaptin-binding protein p34	-0.890482	0.0103219	0.696085	-4.56312	-0.580607	0.00835978	0.724025	-4.77593	-0.514654	0.00883648	0.716057	-4.71999	0.125836	0.000896505	0.939195	-7.01611
Q2M2I8;Q2M2I8-2	AAK1	AAK1_HUMAN	AP2-associated protein kinase 1;Isoform 2 of AP2-associated protein kinase 1	-0.00839947	0.000437796	0.963349	-7.73332	0.0352641	0.000523272	0.96016	-7.55489	0.0544233	0.000593707	0.957334	-7.42853	-0.158656	0.0182482	0.624491	-3.98527
Q9H7C9	AAMDC	AAMDC_HUMAN	Mth938 domain-containing protein	0.0301899	0.000601417	0.957116	-7.41562	0.00727752	0.000505928	0.960818	-7.58861	0.0505596	0.000734449	0.951566	-7.21566	0.0450633	0.00066047	0.954016	-7.3219
Q13685	AAMP	AAMP_HUMAN	Angio-associated migratory cell protein	-0.127336	0.00181011	0.887038	-6.31256	-0.0423413	0.000547438	0.959414	-7.50971	-0.042754	0.000487867	0.961535	-7.62498	0.236573	0.0947445	0.374396	-2.25703
P49588	AARS	SYAC_HUMAN	Alanine--tRNA ligase, cytoplasmic	0.0316318	0.000433464	0.963551	-7.74327	0.157186	0.00474199	0.793565	-5.34655	0.0245021	0.000379672	0.965659	-7.87582	0.0223118	0.000374854	0.965712	-7.8886
Q5JTZ9	AARS2	SYAM_HUMAN	Alanine--tRNA ligase, mitochondrial	-0.201899	0.0010633	0.926017	-6.84531	-0.0772837	0.00056229	0.958465	-7.48293	-0.115807	0.000632662	0.955221	-7.36494	-0.14494	0.000738312	0.951426	-7.21041
Q9BTE6;Q9BTE6-2;Q9BTE6-3	AARSD1	AASD1_HUMAN	Alanyl-tRNA editing protein Aarsd1;Isoform 2 of Alanyl-tRNA editing protein Aarsd1;Isoform 3 of Alanyl-tRNA editing protein Aarsd1	-0.21725	0.00327058	0.833052	-5.71951	-0.0993336	0.000732383	0.951651	-7.21847	-0.101662	0.000785738	0.948767	-7.1481	-0.280698	0.00958825	0.705379	-4.63758
Q9NRN7	AASDHPPT	ADPPT_HUMAN	L-aminoadipate-semialdehyde dehydrogenase-phosphopantetheinyl transferase	0.0100232	0.00086931	0.942956	-7.04694	-0.0250233	0.0008878	0.940189	-7.02588	-0.0379191	0.000832531	0.945778	-7.09021	-0.0968457	0.00103982	0.927702	-6.86767
Q9UDR5	AASS	AASS_HUMAN	Alpha-aminoadipic semialdehyde synthase, mitochondrial	0.172784	0.00311292	0.837049	-5.76908	0.145443	0.00197448	0.879877	-6.22547	0.128228	0.0021783	0.870848	-6.12703	0.121942	0.0015589	0.898865	-6.46222
O95477;Q8IZY2;Q8IZY2-2	ABCA1;ABCA7;ABCA7	ABCA1_HUMAN;ABCA7_HUMAN;ABCA7_HUMAN	ATP-binding cassette sub-family A member 1;ATP-binding cassette sub-family A member 7;Isoform 2 of ATP-binding cassette sub-family A member 7	-0.490105	0.00343138	0.828536	-5.67136	-0.600537	0.00785709	0.732181	-4.83845	-0.423089	0.00372126	0.820696	-5.58997	-0.360566	0.00214976	0.871989	-6.14025
P33527;P33527-4;P33527-9	ABCC1	MRP1_HUMAN	Multidrug resistance-associated protein 1;Isoform 4 of Multidrug resistance-associated protein 1;Isoform 9 of Multidrug resistance-associated protein 1	-0.164046	0.00160321	0.896432	-6.43414	-0.144917	0.00138574	0.907236	-6.58014	-0.184003	0.00211113	0.873766	-6.15842	-0.460047	0.131751	0.305131	-1.88557
P28288	ABCD3	ABCD3_HUMAN	ATP-binding cassette sub-family D member 3	0.0163784	0.000620478	0.955914	-7.3844	-0.194654	0.0043204	0.804725	-5.44008	-0.0560215	0.000710066	0.952371	-7.24944	-0.185316	0.0020925	0.874347	-6.1673
P61221	ABCE1	ABCE1_HUMAN	ATP-binding cassette sub-family E member 1	-0.0646437	0.00175459	0.889406	-6.34376	-0.104074	0.0148548	0.652813	-4.19446	-0.0359677	0.00067543	0.953506	-7.29949	-0.0933342	0.00857499	0.721027	-4.75029
Q8NE71;Q8NE71-2	ABCF1	ABCF1_HUMAN	ATP-binding cassette sub-family F member 1;Isoform 2 of ATP-binding cassette sub-family F member 1	0.599508	0.0192932	0.61802	-3.92852	0.504639	0.00673851	0.750813	-4.99316	0.580689	0.0690311	0.435551	-2.60167	0.515688	0.00974533	0.70349	-4.62117
Q9UG63;Q9UG63-2	ABCF2	ABCF2_HUMAN	ATP-binding cassette sub-family F member 2;Isoform 2 of ATP-binding cassette sub-family F member 2	0.209093	0.00210321	0.874074	-6.16219	0.0905633	0.00105861	0.92639	-6.84974	0.228112	0.00250859	0.857376	-5.98552	0.436736	0.00614575	0.761244	-5.08583
Q9NUQ8	ABCF3	ABCF3_HUMAN	ATP-binding cassette sub-family F member 3	-0.123244	0.0025459	0.855822	-5.97072	-0.0534971	0.00069373	0.952816	-7.27273	-0.0492786	0.000599855	0.957171	-7.41822	-0.0766687	0.000762397	0.950702	-7.17828
Q9NUJ1	ABHD10	ABHDA_HUMAN	Mycophenolic acid acyl-glucuronide esterase, mitochondrial	0.113482	0.00103742	0.927947	-6.86998	0.182831	0.00278962	0.847816	-5.87906	0.180491	0.00295396	0.842053	-5.82165	-0.00512054	0.000548842	0.959239	-7.50715
Q8N2K0;Q8N2K0-2	ABHD12	ABD12_HUMAN	Monoacylglycerol lipase ABHD12;Isoform 2 of Monoacylglycerol lipase ABHD12	-0.0227659	0.000528174	0.959977	-7.54556	0.00709651	0.000503769	0.960951	-7.59289	-0.0250623	0.00048252	0.961673	-7.63601	-0.0398464	0.000557249	0.958705	-7.49194
Q96IU4	ABHD14B	ABHEB_HUMAN	Protein ABHD14B	0.0976118	0.00114426	0.920438	-6.77186	0.0921402	0.00111818	0.922113	-6.79494	0.094417	0.00108771	0.923992	-6.82259	0.0199593	0.000784321	0.948912	-7.14991
Q8IZP0;Q8IZP0-10;Q8IZP0-2;Q8IZP0-3;Q8IZP0-4;Q8IZP0-5;Q8IZP0-6;Q8IZP0-7;Q8IZP0-8;Q8IZP0-9	ABI1	ABI1_HUMAN	Abl interactor 1;Isoform 10 of Abl interactor 1;Isoform 2 of Abl interactor 1;Isoform 3 of Abl interactor 1;Isoform 4 of Abl interactor 1;Isoform 5 of Abl interactor 1;Isoform 6 of Abl interactor 1;Isoform 7 of Abl interactor 1;Isoform 8 of Abl interactor 1;Isoform 9 of Abl interactor 1	-0.0064241	0.000437536	0.963363	-7.73391	-0.0324967	0.000552569	0.958972	-7.50038	-0.0147403	0.0004208	0.963948	-7.77293	0.0407933	0.000538677	0.959686	-7.52585
Q9NYB9;Q9NYB9-2;Q9NYB9-4	ABI2	ABI2_HUMAN	Abl interactor 2;Isoform 2 of Abl interactor 2;Isoform 4 of Abl interactor 2	0.0120479	0.000502679	0.961	-7.59506	0.0618263	0.000578791	0.957862	-7.45399	0.123695	0.000948606	0.934623	-6.95957	0.147558	0.000995914	0.931176	-6.91085
O14639;O14639-2;O14639-6	ABLIM1	ABLM1_HUMAN	Actin-binding LIM protein 1;Isoform 2 of Actin-binding LIM protein 1;Isoform 6 of Actin-binding LIM protein 1	0.0037075	0.000612917	0.956586	-7.39667	0.0637162	0.000713058	0.952308	-7.24523	-0.0147051	0.000552296	0.958993	-7.50087	-0.152918	0.00129175	0.912354	-6.65046
Q12979;Q12979-2;Q12979-4	ABR	ABR_HUMAN	Active breakpoint cluster region-related protein;Isoform Short of Active breakpoint cluster region-related protein;Isoform 4 of Active breakpoint cluster region-related protein	-0.0202562	0.000509698	0.960644	-7.58118	-0.00479056	0.000500714	0.961167	-7.59898	0.135815	0.00124722	0.914636	-6.68559	-0.0209548	0.000459018	0.962463	-7.68596
Q15018	ABRAXAS2	ABRX2_HUMAN	BRISC complex subunit Abraxas 2	-0.0221014	0.000873701	0.942096	-7.0419	0.0928787	0.00107441	0.925078	-6.83491	-0.0810675	0.000965024	0.933573	-6.94239	-0.273258	0.00413904	0.808762	-5.48314
P09110	ACAA1	THIK_HUMAN	3-ketoacyl-CoA thiolase, peroxisomal	0.30987	0.00126192	0.913846	-6.67386	-0.103332	0.000690901	0.95292	-7.27682	0.209202	0.00082744	0.946065	-7.09635	0.321777	0.00232407	0.864981	-6.06211
P42765	ACAA2	THIM_HUMAN	3-ketoacyl-CoA thiolase, mitochondrial	0.0485213	0.000577015	0.957903	-7.45706	0.0974212	0.000889226	0.939967	-7.02427	0.0599601	0.000592509	0.95738	-7.43055	-0.0332506	0.000489143	0.961504	-7.62237
Q13085;Q13085-2;Q13085-3;Q13085-4	ACACA	ACACA_HUMAN	Acetyl-CoA carboxylase 1;Isoform 2 of Acetyl-CoA carboxylase 1;Isoform 3 of Acetyl-CoA carboxylase 1;Isoform 4 of Acetyl-CoA carboxylase 1	-0.115705	0.00118657	0.917901	-6.7355	-0.20628	0.00989127	0.701961	-4.60616	-0.128138	0.00173257	0.890501	-6.35641	-0.209138	0.0125324	0.673356	-4.36683
Q9H845	ACAD9	ACAD9_HUMAN	Acyl-CoA dehydrogenase family member 9, mitochondrial	-0.00372678	0.00038893	0.965333	-7.85172	-0.0182409	0.000415797	0.964099	-7.7849	-0.039619	0.000553879	0.958925	-7.49801	-0.0666382	0.00104851	0.927092	-6.85934
P11310;P11310-2	ACADM	ACADM_HUMAN	Medium-chain specific acyl-CoA dehydrogenase, mitochondrial;Isoform 2 of Medium-chain specific acyl-CoA dehydrogenase, mitochondrial	-0.0381091	0.000542616	0.959544	-7.51857	0.0355139	0.000545223	0.959488	-7.51377	-0.0398213	0.000554726	0.958832	-7.49648	-0.149007	0.0660309	0.447088	-2.64932
P49748;P49748-2;P49748-3	ACADVL	ACADV_HUMAN	Very long-chain specific acyl-CoA dehydrogenase, mitochondrial;Isoform 2 of Very long-chain specific acyl-CoA dehydrogenase, mitochondrial;Isoform 3 of Very long-chain specific acyl-CoA dehydrogenase, mitochondrial	-0.0201254	0.000446774	0.963015	-7.71301	-0.0266037	0.000502135	0.961051	-7.59614	-0.0367679	0.000700321	0.952673	-7.26327	-0.114182	0.0293352	0.567176	-3.49919
Q15027	ACAP1	ACAP1_HUMAN	Arf-GAP with coiled-coil, ANK repeat and PH domain-containing protein 1	-0.0161244	0.000620321	0.955935	-7.38465	0.0253687	0.000632151	0.955255	-7.36575	0.0789999	0.000809811	0.947182	-7.1179	0.0619561	0.000684902	0.953164	-7.28555
Q15057	ACAP2	ACAP2_HUMAN	Arf-GAP with coiled-coil, ANK repeat and PH domain-containing protein 2	-0.0504155	0.000631405	0.955315	-7.36693	-0.00436796	0.000501092	0.961116	-7.59822	0.0502923	0.000586588	0.957573	-7.4406	0.00429449	0.00044846	0.96293	-7.70924
P24752	ACAT1	THIL_HUMAN	Acetyl-CoA acetyltransferase, mitochondrial	0.0380471	0.00045864	0.962481	-7.68679	0.0349352	0.000444691	0.963076	-7.71769	-0.0109848	0.000351802	0.966076	-7.95209	0.0316054	0.000390045	0.96522	-7.84886
Q9BWD1	ACAT2	THIC_HUMAN	Acetyl-CoA acetyltransferase, cytosolic	-0.105256	0.00316709	0.835718	-5.75177	-0.171352	0.11907	0.327276	-2.00126	-0.0957434	0.00333047	0.831348	-5.70131	0.0539757	0.000720519	0.952065	-7.23482
Q9H3P7	ACBD3	GCP60_HUMAN	Golgi resident protein GCP60	-0.095065	0.00128537	0.912683	-6.65542	-0.0219953	0.000413597	0.964189	-7.7902	-0.0943374	0.00162087	0.895805	-6.42317	-0.113041	0.00281169	0.846809	-5.87115
Q9BR61	ACBD6	ACBD6_HUMAN	Acyl-CoA-binding domain-containing protein 6	-0.0668672	0.000979374	0.932498	-6.92762	-0.274711	0.00398549	0.812863	-5.5211	-0.134021	0.00127064	0.91351	-6.66697	0.0090781	0.000776685	0.949683	-7.1597
Q9UKV3;Q9UKV3-5	ACIN1	ACINU_HUMAN	Apoptotic chromatin condensation inducer in the nucleus;Isoform 4 of Apoptotic chromatin condensation inducer in the nucleus	-0.00284327	0.000387905	0.96547	-7.85436	0.0217702	0.000405305	0.964481	-7.81047	-0.107847	0.00106274	0.926099	-6.84584	-0.057556	0.000600199	0.957151	-7.41765
P53396	ACLY	ACLY_HUMAN	ATP-citrate synthase	0.108066	0.00163382	0.894957	-6.4152	0.0118545	0.000394687	0.964934	-7.83702	0.129421	0.00440508	0.802726	-5.42058	0.286202	0.137655	0.293543	-1.8349
P21399	ACO1	ACOC_HUMAN	Cytoplasmic aconitate hydratase	0.0191457	0.000456945	0.96257	-7.69049	-0.0697911	0.00255283	0.855507	-5.968	0.048484	0.00108004	0.924643	-6.82968	0.131217	0.129542	0.307974	-1.90501
Q99798	ACO2	ACON_HUMAN	Aconitate hydratase, mitochondrial	0.0606915	0.000443858	0.963105	-7.71956	0.142015	0.000803411	0.947495	-7.12584	0.132928	0.00080665	0.94733	-7.12181	-0.0389525	0.000372493	0.965732	-7.89492
Q86TX2	ACOT1	ACOT1_HUMAN	Acyl-coenzyme A thioesterase 1	0.0693821	0.00124529	0.914745	-6.68714	0.0530888	0.000814898	0.946823	-7.11163	0.00610913	0.000392332	0.965041	-7.84301	-0.0630971	0.000989632	0.931679	-6.91719
Q9NPJ3;Q9NPJ3-2	ACOT13	ACO13_HUMAN	Acyl-coenzyme A thioesterase 13;Isoform 2 of Acyl-coenzyme A thioesterase 13	0.0287651	0.000890334	0.939851	-7.02302	0.0189192	0.000876899	0.941584	-7.03824	-0.0589614	0.000888521	0.940074	-7.02506	-0.153924	0.00143867	0.904376	-6.5426
O00154;O00154-4;O00154-6;O00154-7	ACOT7	BACH_HUMAN	Cytosolic acyl coenzyme A thioester hydrolase;Isoform 4 of Cytosolic acyl coenzyme A thioester hydrolase;Isoform 6 of Cytosolic acyl coenzyme A thioester hydrolase;Isoform 7 of Cytosolic acyl coenzyme A thioester hydrolase	0.218407	0.000608183	0.956884	-7.40443	0.328717	0.00106704	0.925711	-6.8418	0.25038	0.000797921	0.947828	-7.1327	0.297957	0.00114446	0.920411	-6.77168
Q9Y305;Q9Y305-2;Q9Y305-4	ACOT9	ACOT9_HUMAN	Acyl-coenzyme A thioesterase 9, mitochondrial;Isoform 2 of Acyl-coenzyme A thioesterase 9, mitochondrial;Isoform 4 of Acyl-coenzyme A thioesterase 9, mitochondrial	-0.0531044	0.00103751	0.927914	-6.8699	-0.000474467	0.000387624	0.965541	-7.85509	-0.00169115	0.000347105	0.966266	-7.96554	-0.0374228	0.000581866	0.957733	-7.44869
P24666	ACP1	PPAC_HUMAN	Low molecular weight phosphotyrosine protein phosphatase	0.0228284	0.000458432	0.962499	-7.68724	0.108653	0.00635711	0.757101	-5.0518	0.0921817	0.00568105	0.771291	-5.16492	0.00589568	0.000350649	0.966117	-7.95537
P11117	ACP2	PPAL_HUMAN	Lysosomal acid phosphatase	0.111534	0.00120613	0.916801	-6.71913	0.0943712	0.000920657	0.936822	-6.9895	0.13107	0.00344934	0.828091	-5.66612	0.0878852	0.000829968	0.945935	-7.09329
Q96CM8;Q96CM8-2;Q96CM8-3	ACSF2	ACSF2_HUMAN	Acyl-CoA synthetase family member 2, mitochondrial;Isoform 2 of Acyl-CoA synthetase family member 2, mitochondrial;Isoform 3 of Acyl-CoA synthetase family member 2, mitochondrial	0.01134	0.000504891	0.960873	-7.59066	-0.00261123	0.000500544	0.961186	-7.59931	0.0429043	0.000527619	0.959994	-7.54661	0.107849	0.00112253	0.921773	-6.79104
O95573	ACSL3	ACSL3_HUMAN	Long-chain-fatty-acid--CoA ligase 3	0.0222983	0.0004153	0.964113	-7.78609	-0.0267598	0.000423035	0.963887	-7.76763	0.025107	0.000391775	0.965086	-7.84443	0.233872	0.401118	0.133654	-0.400811
O60488;O60488-2	ACSL4	ACSL4_HUMAN	Long-chain-fatty-acid--CoA ligase 4;Isoform Short of Long-chain-fatty-acid--CoA ligase 4	0.00955029	0.000392401	0.965039	-7.84284	-0.0618931	0.00060476	0.956998	-7.41007	0.064803	0.000684	0.953201	-7.28687	0.331398	0.922371	0.0133172	2.475
P60709;P63261	ACTB;ACTG1	ACTB_HUMAN;ACTG_HUMAN	Actin, cytoplasmic 1;Actin, cytoplasmic 2	0.815285	0.013468	0.665095	-4.29388	0.922884	0.0430372	0.505147	-3.1017	0.996436	0.270401	0.195786	-0.992589	0.992814	0.120114	0.326378	-1.99135
Q562R1	ACTBL2	ACTBL_HUMAN	Beta-actin-like protein 2	1.09368	0.00185075	0.885393	-6.29031	1.14721	0.00204344	0.876914	-6.19107	1.0674	0.00239077	0.86217	-6.03375	1.07523	0.00241962	0.861179	-6.02172
P68032	ACTC1	ACTC_HUMAN	Actin, alpha cardiac muscle 1	-0.241178	0.24852	0.205652	-1.10652	-0.192641	0.0374074	0.531985	-3.24776	-0.160766	0.0276051	0.577286	-3.56176	-0.136028	0.00616775	0.760873	-5.08223
O96019;O96019-2	ACTL6A	ACL6A_HUMAN	Actin-like protein 6A;Isoform 2 of Actin-like protein 6A	0.051756	0.00053972	0.959644	-7.52392	0.0861637	0.001014	0.929588	-6.89284	0.074565	0.000868159	0.943198	-7.04827	-0.0153189	0.000359839	0.965898	-7.92949
P12814	ACTN1	ACTN1_HUMAN	Alpha-actinin-1	-0.0726254	0.00045237	0.96273	-7.70056	0.0192632	0.000392122	0.96506	-7.84355	0.153426	0.000596888	0.957245	-7.42318	0.176677	0.000620685	0.955897	-7.38407
O43707	ACTN4	ACTN4_HUMAN	Alpha-actinin-4	-0.186401	0.421548	0.126177	-0.316422	0.017918	0.000428003	0.963736	-7.75595	-0.0895181	0.00475591	0.792825	-5.3436	-0.1851	0.511958	0.0999908	0.0478424
Q9NZ32	ACTR10	ARP10_HUMAN	Actin-related protein 10	0.0583424	0.000979936	0.93244	-6.92704	-0.0165891	0.000875364	0.941809	-7.04	-0.00358739	0.000775226	0.950031	-7.16158	-0.0180717	0.000784373	0.948895	-7.14984
P61163	ACTR1A	ACTZ_HUMAN	Alpha-centractin	0.0760016	0.00080992	0.947176	-7.11776	0.013061	0.000508069	0.960719	-7.58439	-0.0222918	0.00046854	0.96213	-7.66542	0.0407826	0.000529017	0.959943	-7.54396
P42025	ACTR1B	ACTY_HUMAN	Beta-centractin	0.0192855	0.000452401	0.962725	-7.70049	-0.0701105	0.000743725	0.951249	-7.2031	0.0218005	0.000417521	0.964033	-7.78076	0.00900665	0.00039104	0.96515	-7.84631
P61160	ACTR2	ARP2_HUMAN	Actin-related protein 2	0.130524	0.00051806	0.960345	-7.5649	0.181873	0.00068136	0.953299	-7.29074	0.1508	0.000566659	0.958299	-7.47519	0.0745411	0.000386525	0.965591	-7.85793
P61158	ACTR3	ARP3_HUMAN	Actin-related protein 3	-0.0883454	0.00444871	0.80154	-5.41068	-0.196343	0.00256097	0.855236	-5.96481	-0.0300446	0.00045739	0.962555	-7.68952	0.0162138	0.000367458	0.965779	-7.90853
P07311	ACYP1	ACYP1_HUMAN	Acylphosphatase-1	0.00630895	0.000390289	0.965199	-7.84823	-0.0256812	0.000435944	0.963418	-7.73756	-0.0209376	0.000381184	0.965647	-7.87185	-0.0641744	0.000705128	0.952544	-7.25643
O14672	ADAM10	ADA10_HUMAN	Disintegrin and metalloproteinase domain-containing protein 10	-0.0356976	0.000540926	0.95961	-7.52169	-0.023695	0.000523354	0.960157	-7.55473	-0.0765141	0.000760755	0.950754	-7.18044	-0.222348	0.00896445	0.713948	-4.70548
P55265;P55265-4	ADAR	DSRAD_HUMAN	Double-stranded RNA-specific adenosine deaminase;Isoform 4 of Double-stranded RNA-specific adenosine deaminase	0.0645982	0.00129337	0.912239	-6.64921	0.0447527	0.000840423	0.945425	-7.08076	0.016609	0.00039389	0.964958	-7.83904	0.444938	0.999996	1.92555e-07	12.4773
P35611;P35611-2;P35611-3;P35611-6	ADD1	ADDA_HUMAN	Alpha-adducin;Isoform 2 of Alpha-adducin;Isoform 3 of Alpha-adducin;Isoform 6 of Alpha-adducin	-0.056969	0.000820267	0.946496	-7.10506	-0.108562	0.00450319	0.798689	-5.39846	-0.0147761	0.000373686	0.965724	-7.89172	-0.00216775	0.000347071	0.966273	-7.96564
Q9UEY8;Q9UEY8-2	ADD3	ADDG_HUMAN	Gamma-adducin;Isoform 1 of Gamma-adducin	0.274794	0.0374535	0.531522	-3.24648	0.0478284	0.000686141	0.953107	-7.28374	0.17379	0.00571859	0.77061	-5.1583	0.101494	0.00110538	0.922924	-6.80646
P11766	ADH5	ADHX_HUMAN	Alcohol dehydrogenase class-3	0.0682479	0.000567288	0.958258	-7.47408	0.108823	0.000992093	0.931459	-6.9147	0.0771286	0.000648642	0.954492	-7.33998	0.233972	0.0398364	0.518194	-3.18232
Q9BV57	ADI1	MTND_HUMAN	1,2-dihydroxy-3-keto-5-methylthiopentene dioxygenase	-0.00158029	0.000387752	0.965516	-7.85476	-0.0035753	0.000388483	0.965371	-7.85287	-0.0086389	0.000351311	0.966095	-7.95349	-0.230462	0.304871	0.173737	-0.824209
P55263;P55263-2	ADK	ADK_HUMAN	Adenosine kinase;Isoform 2 of Adenosine kinase	0.0415155	0.000566925	0.958277	-7.47472	-0.0199568	0.000431319	0.963652	-7.74823	0.0630791	0.00115494	0.919836	-6.76256	0.0115041	0.000358042	0.965923	-7.9345
Q9H2P0	ADNP	ADNP_HUMAN	Activity-dependent neuroprotector homeobox protein	0.11669	0.000930304	0.936018	-6.97907	0.115981	0.000821188	0.946447	-7.10394	0.0599423	0.000631748	0.955289	-7.36639	-0.12902	0.00105948	0.926332	-6.84892
Q96SZ5	ADO	AEDO_HUMAN	2-aminoethanethiol dioxygenase	-0.0711558	0.00104151	0.927556	-6.86604	-0.104781	0.00131851	0.910844	-6.62993	-0.0645465	0.00095103	0.934449	-6.95701	-0.0915006	0.00105178	0.926898	-6.85622
Q9BRR6;Q9BRR6-2	ADPGK	ADPGK_HUMAN	ADP-dependent glucokinase;Isoform 2 of ADP-dependent glucokinase	-0.0825504	0.00108505	0.924239	-6.82505	-0.0557466	0.000971355	0.933117	-6.93585	-0.0792264	0.000986785	0.931829	-6.92007	-0.00508712	0.000775454	0.949967	-7.16129
Q9NX46	ADPRHL2	ARHL2_HUMAN	Poly(ADP-ribose) glycohydrolase ARH3	-0.0535937	0.000632284	0.955251	-7.36554	0.14328	0.00170093	0.891952	-6.37488	-0.000152857	0.000447521	0.962997	-7.71134	0.0964699	0.000803382	0.947501	-7.12588
Q16186	ADRM1	ADRM1_HUMAN	Proteasomal ubiquitin receptor ADRM1	0.0267503	0.000631913	0.955281	-7.36613	0.0468175	0.000675772	0.953483	-7.29898	-0.00540442	0.000548996	0.959207	-7.50687	-0.0214468	0.000560793	0.95856	-7.4856
P30566	ADSL	PUR8_HUMAN	Adenylosuccinate lyase	-0.0254024	0.000479512	0.96177	-7.64226	0.0199033	0.000464529	0.962279	-7.67402	0.0306189	0.000469271	0.962106	-7.66386	0.0553752	0.000661401	0.953975	-7.32049
P30520	ADSS	PURA2_HUMAN	Adenylosuccinate synthetase isozyme 2	-0.0306313	0.000566904	0.95828	-7.47475	-0.0230891	0.000540978	0.959603	-7.52159	-0.0403584	0.000607846	0.956896	-7.40498	-0.0154268	0.000463013	0.962318	-7.67729
Q8IUX7;Q8IUX7-2	AEBP1	AEBP1_HUMAN	Adipocyte enhancer-binding protein 1;Isoform 2 of Adipocyte enhancer-binding protein 1	0.294314	0.00306984	0.838583	-5.78305	0.177091	0.00148007	0.902431	-6.51419	0.186462	0.00158964	0.897369	-6.44265	0.0903336	0.000911553	0.937672	-6.99945
Q8N556;Q8N556-2	AFAP1	AFAP1_HUMAN	Actin filament-associated protein 1;Isoform 2 of Actin filament-associated protein 1	0.095356	0.000999254	0.930891	-6.9075	-0.0987216	0.000780664	0.949276	-7.15459	0.138274	0.00143061	0.904768	-6.54822	-0.164566	0.00107271	0.925211	-6.8365
P55196;P55196-5	AFDN	AFAD_HUMAN	Afadin;Isoform 5 of Afadin	-0.0926288	0.00110083	0.923266	-6.81059	-0.0105904	0.000507089	0.960778	-7.58632	0.066539	0.000737112	0.951471	-7.21203	-0.0660099	0.000602157	0.957085	-7.41439
Q9Y4W6	AFG3L2	AFG32_HUMAN	AFG3-like protein 2	-0.00716733	0.000502483	0.961025	-7.59545	-0.0201514	0.000519795	0.960282	-7.56156	-0.0176888	0.000461623	0.962373	-7.6803	-0.0466132	0.000505618	0.960827	-7.58922
P52594;P52594-2;P52594-3;P52594-4	AGFG1	AGFG1_HUMAN	Arf-GAP domain and FG repeat-containing protein 1;Isoform 2 of Arf-GAP domain and FG repeat-containing protein 1;Isoform 3 of Arf-GAP domain and FG repeat-containing protein 1;Isoform 4 of Arf-GAP domain and FG repeat-containing protein 1	-0.183139	0.00134313	0.90958	-6.61141	-0.315272	0.00404729	0.810951	-5.50565	-0.208244	0.00181221	0.886956	-6.31139	-0.283149	0.00250182	0.857551	-5.98823
Q53H12	AGK	AGK_HUMAN	Acylglycerol kinase, mitochondrial	-0.137165	0.00156182	0.898755	-6.46034	-0.0804286	0.00107903	0.924716	-6.83061	-0.226949	0.00481754	0.790951	-5.33066	-0.272123	0.00498288	0.786113	-5.29675
P35573	AGL	GDE_HUMAN	Glycogen debranching enzyme	-0.131137	0.00194456	0.881291	-6.24077	-0.0849294	0.00109654	0.923531	-6.8145	-0.104525	0.00137018	0.908333	-6.59144	-0.199944	0.00574961	0.769695	-5.15286
Q9UL18	AGO1	AGO1_HUMAN	Protein argonaute-1	0.179809	0.00195468	0.880895	-6.23557	0.141227	0.00162903	0.895312	-6.41814	0.118195	0.00110572	0.922898	-6.80615	0.212696	0.00270866	0.850806	-5.90859
Q99943	AGPAT1	PLCA_HUMAN	1-acyl-sn-glycerol-3-phosphate acyltransferase alpha	-0.0305263	0.000894107	0.939462	-7.01879	0.0285771	0.000892852	0.939556	-7.0202	-0.050807	0.000867375	0.943376	-7.04917	-0.191972	0.00225941	0.867867	-6.09039
O00116	AGPS	ADAS_HUMAN	Alkyldihydroxyacetonephosphate synthase, peroxisomal	0.093146	0.000474035	0.96194	-7.65376	0.0195444	0.000390844	0.965161	-7.84681	0.0553825	0.000383868	0.965612	-7.86483	0.0561639	0.000383117	0.965617	-7.86679
O00468;O00468-2;O00468-3;O00468-4;O00468-5;O00468-6;O00468-7	AGRN	AGRIN_HUMAN	Agrin;Isoform 2 of Agrin;Isoform 3 of Agrin;Isoform 4 of Agrin;Isoform 5 of Agrin;Isoform 6 of Agrin;Isoform 7 of Agrin	0.110279	0.000795073	0.948059	-7.13628	0.119351	0.000779577	0.949352	-7.15598	0.0737205	0.000575995	0.957948	-7.45883	0.301469	0.0200866	0.613906	-3.88741
P23526	AHCY	SAHH_HUMAN	Adenosylhomocysteinase	0.0205699	0.0004395	0.96326	-7.72943	0.027001	0.000471439	0.962029	-7.65925	0.105637	0.0263508	0.581424	-3.60955	0.0496509	0.0008149	0.946817	-7.11163
O43865;O43865-2	AHCYL1	SAHH2_HUMAN	S-adenosylhomocysteine hydrolase-like protein 1;Isoform 2 of S-adenosylhomocysteine hydrolase-like protein 1	0.0260078	0.000449932	0.962848	-7.70596	-0.0157771	0.000407055	0.96443	-7.80616	0.0503741	0.00067164	0.953658	-7.30512	0.0518112	0.000639337	0.954912	-7.35444
Q09666	AHNAK	AHNK_HUMAN	Neuroblast differentiation-associated protein AHNAK	-0.422348	0.797167	0.0337091	1.36868	-0.266932	0.0380617	0.529197	-3.22974	-0.373248	0.959757	0.00666409	3.17174	-0.429823	0.9886	0.00181483	4.46265
O95433	AHSA1	AHSA1_HUMAN	Activator of 90 kDa heat shock protein ATPase homolog 1	0.152387	0.00319046	0.835133	-5.74439	0.1266	0.00174793	0.889773	-6.34757	0.126742	0.00245652	0.859367	-6.00655	0.122206	0.00155116	0.899238	-6.4672
Q96BJ3	AIDA	AIDA_HUMAN	Axin interactor, dorsalization-associated protein	-0.0101996	0.000617461	0.956124	-7.38928	-0.0699459	0.000928459	0.936132	-6.98106	0.00453696	0.000549333	0.959189	-7.50626	0.0715742	0.00087164	0.94253	-7.04426
O95831;O95831-3	AIFM1	AIFM1_HUMAN	Apoptosis-inducing factor 1, mitochondrial;Isoform 3 of Apoptosis-inducing factor 1, mitochondrial	-0.0464451	0.000514821	0.960455	-7.57118	-0.0547966	0.000561331	0.95853	-7.48464	-0.0922466	0.00146031	0.903283	-6.52765	-0.116732	0.00254846	0.855777	-5.96971
Q12904;Q12904-2	AIMP1	AIMP1_HUMAN	Aminoacyl tRNA synthase complex-interacting multifunctional protein 1;Isoform 2 of Aminoacyl tRNA synthase complex-interacting multifunctional protein 1	0.0228201	0.000446682	0.963023	-7.71322	0.0878168	0.000668427	0.953744	-7.30992	0.00951555	0.000390307	0.965194	-7.84819	0.062619	0.000505531	0.960837	-7.58939
Q13155	AIMP2	AIMP2_HUMAN	Aminoacyl tRNA synthase complex-interacting multifunctional protein 2	-0.215171	0.00138688	0.907144	-6.57931	-0.409812	0.00645737	0.756075	-5.03605	-0.366243	0.00874445	0.717791	-4.73055	-0.111787	0.000700543	0.952668	-7.26295
O00170	AIP	AIP_HUMAN	AH receptor-interacting protein	0.00569912	0.000391087	0.965142	-7.84619	-0.0421765	0.000680684	0.953326	-7.29173	-0.0123472	0.000368955	0.965772	-7.90447	-0.111059	0.00269435	0.85119	-5.9139
P00568	AK1	KAD1_HUMAN	Adenylate kinase isoenzyme 1	0.0491572	0.000823639	0.946293	-7.10095	-0.0351182	0.000584874	0.95763	-7.44353	0.0433772	0.000779166	0.949391	-7.15651	-0.0119716	0.00036536	0.965809	-7.91426
P54819;P54819-2	AK2	KAD2_HUMAN	Adenylate kinase 2, mitochondrial;Isoform 2 of Adenylate kinase 2, mitochondrial	0.137484	0.00347475	0.827514	-5.65875	0.158014	0.0071898	0.742623	-4.92788	0.140603	0.00373297	0.820279	-5.58681	0.181931	0.00944291	0.708537	-4.653
Q9UIJ7	AK3	KAD3_HUMAN	GTP:AMP phosphotransferase AK3, mitochondrial	-0.0212422	0.00053614	0.959751	-7.53058	0.0171362	0.000522977	0.960177	-7.55545	0.021944	0.000496304	0.96132	-7.60783	-0.0392653	0.000545792	0.959449	-7.51273
P27144	AK4	KAD4_HUMAN	Adenylate kinase 4, mitochondrial	0.0395332	0.000703514	0.952597	-7.25872	0.0217786	0.000643519	0.954716	-7.34792	0.0992902	0.00141427	0.905923	-6.55973	0.443531	0.941136	0.00941666	2.77186
Q02952;Q02952-2;Q02952-3	AKAP12	AKA12_HUMAN	A-kinase anchor protein 12;Isoform 2 of A-kinase anchor protein 12;Isoform 3 of A-kinase anchor protein 12	0.023043	0.000475949	0.961872	-7.64972	0.0622241	0.00180998	0.887066	-6.31263	-0.000564272	0.000346757	0.966307	-7.96654	0.161245	0.0931608	0.37832	-2.27564
Q02040	AKAP17A	AK17A_HUMAN	A-kinase anchor protein 17A	0.0685713	0.00103071	0.928499	-6.87647	-0.0137765	0.000872629	0.94231	-7.04313	0.0764522	0.0010386	0.927825	-6.86884	0.232067	0.00448141	0.799562	-5.40333
Q9Y2D5;Q9Y2D5-4;Q9Y2D5-5;Q9Y2D5-6;Q9Y2D5-7	AKAP2	AKAP2_HUMAN	A-kinase anchor protein 2;Isoform 2 of A-kinase anchor protein 2;Isoform 3 of A-kinase anchor protein 2;Isoform 4 of A-kinase anchor protein 2;Isoform 5 of A-kinase anchor protein 2	-0.0443583	0.000440787	0.963209	-7.72651	0.0189708	0.000395112	0.9649	-7.83595	0.0773307	0.000567057	0.958273	-7.47448	0.209948	0.0235072	0.59446	-3.72666
O43823	AKAP8	AKAP8_HUMAN	A-kinase anchor protein 8	-0.0253484	0.00088542	0.940501	-7.02856	0.0700482	0.00101751	0.9293	-6.88938	0.0823058	0.00102171	0.929043	-6.88526	0.0328487	0.000801166	0.947636	-7.12864
Q9ULX6	AKAP8L	AKP8L_HUMAN	A-kinase anchor protein 8-like	0.043246	0.000922534	0.936625	-6.98746	0.0369572	0.000909306	0.937838	-7.00192	0.0766958	0.000981103	0.932342	-6.92585	0.147604	0.00155395	0.899172	-6.4654
Q99996;Q99996-2;Q99996-3;Q99996-5;Q99996-6	AKAP9	AKAP9_HUMAN	A-kinase anchor protein 9;Isoform 2 of A-kinase anchor protein 9;Isoform 3 of A-kinase anchor protein 9;Isoform 5 of A-kinase anchor protein 9;Isoform 6 of A-kinase anchor protein 9	0.122932	0.00106967	0.925473	-6.83934	-0.278767	0.00190085	0.883114	-6.26355	0.0947277	0.000879077	0.94124	-7.03576	-0.281284	0.00110147	0.923216	-6.81001
P14550	AKR1A1	AK1A1_HUMAN	Alcohol dehydrogenase [NADP(+)]	0.332131	0.0169199	0.63595	-4.0622	-0.00629452	0.000388386	0.965384	-7.85312	0.11342	0.000498326	0.961266	-7.60376	0.409624	0.0087449	0.717445	-4.7305
P15121	AKR1B1	ALDR_HUMAN	Aldose reductase	0.194973	0.107054	0.352449	-2.1212	0.163024	0.0134662	0.665578	-4.29401	0.153798	0.0387698	0.52352	-3.21057	0.150526	0.0325138	0.551103	-3.39304
Q96JD6;Q96JD6-4	AKR1E2	AKCL2_HUMAN	1,5-anhydro-D-fructose reductase;Isoform 4 of 1,5-anhydro-D-fructose reductase	0.0433411	0.000921726	0.936711	-6.98834	-0.0281399	0.000890321	0.939859	-7.02304	0.0618226	0.000919435	0.936958	-6.99083	0.120137	0.00126531	0.913639	-6.67117
O43488	AKR7A2	ARK72_HUMAN	Aflatoxin B1 aldehyde reductase member 2	-0.147825	0.00221062	0.869466	-6.11227	-0.0592905	0.000552267	0.958997	-7.50093	-0.0650297	0.000554696	0.958839	-7.49654	-0.165458	0.00525417	0.780316	-5.24346
P31749	AKT1	AKT1_HUMAN	RAC-alpha serine/threonine-protein kinase	0.112633	0.00109668	0.923518	-6.81437	0.175846	0.00296518	0.841621	-5.81785	0.0299037	0.000598428	0.957214	-7.42061	0.00441913	0.000548721	0.959256	-7.50737
P13716;P13716-2	ALAD	HEM2_HUMAN	Delta-aminolevulinic acid dehydratase;Isoform 2 of Delta-aminolevulinic acid dehydratase	0.0722828	0.00095138	0.93443	-6.95665	0.072755	0.000983298	0.932067	-6.92361	0.078517	0.000967418	0.933441	-6.93991	0.0455394	0.000602341	0.957073	-7.41408
P02768	ALB	ALBU_HUMAN	Serum albumin	-0.59386	0.00129956	0.911907	-6.64443	0.209329	0.000691182	0.952905	-7.27642	0.564948	0.00158225	0.897798	-6.44732	1.86522	0.588807	0.0744581	0.359037
Q13740;Q13740-2	ALCAM	CD166_HUMAN	CD166 antigen;Isoform 2 of CD166 antigen	0.0493776	0.000640412	0.95486	-7.35276	0.0889413	0.00193426	0.881804	-6.2461	-0.0525804	0.00076766	0.950567	-7.1714	-0.162496	0.0295575	0.565177	-3.49142
Q8IZ83	ALDH16A1	A16A1_HUMAN	Aldehyde dehydrogenase family 16 member A1	0.0185983	0.000411857	0.964263	-7.79442	-0.00157952	0.000387756	0.965513	-7.85475	0.00540748	0.000348765	0.966193	-7.96076	-0.0250531	0.000391747	0.965091	-7.8445
P54886;P54886-2	ALDH18A1	P5CS_HUMAN	Delta-1-pyrroline-5-carboxylate synthase;Isoform Short of Delta-1-pyrroline-5-carboxylate synthase	-0.0091052	0.000391082	0.965145	-7.8462	-0.0839691	0.000799595	0.947735	-7.13061	0.0319019	0.000408685	0.964398	-7.80216	-0.094905	0.00104052	0.927657	-6.86699
P30837	ALDH1B1	AL1B1_HUMAN	Aldehyde dehydrogenase X, mitochondrial	0.0625483	0.00111018	0.922643	-6.80213	0.0299756	0.000545173	0.959495	-7.51386	0.0966232	0.00474889	0.793288	-5.34508	0.0171007	0.000416609	0.96408	-7.78295
Q3SY69	ALDH1L2	AL1L2_HUMAN	Mitochondrial 10-formyltetrahydrofolate dehydrogenase	0.0192588	0.000623114	0.955706	-7.38016	0.120544	0.00125695	0.914069	-6.67781	-0.042757	0.000604971	0.956994	-7.40973	-0.172309	0.00244589	0.859835	-6.0109
P05091	ALDH2	ALDH2_HUMAN	Aldehyde dehydrogenase, mitochondrial	-0.0397806	0.000520144	0.960265	-7.56088	0.00313551	0.000388283	0.965407	-7.85339	-0.0887443	0.00291446	0.843442	-5.83515	-0.331157	0.994212	0.000761001	5.14617
P51648;P51648-2	ALDH3A2	AL3A2_HUMAN	Fatty aldehyde dehydrogenase;Isoform 2 of Fatty aldehyde dehydrogenase	0.0188305	0.000450606	0.962804	-7.70447	0.0230287	0.000457518	0.962549	-7.68924	0.06352	0.000630489	0.955348	-7.36838	-0.123557	0.00224297	0.868355	-6.09771
P30038;P30038-3	ALDH4A1	AL4A1_HUMAN	Delta-1-pyrroline-5-carboxylate dehydrogenase, mitochondrial;Isoform 3 of Delta-1-pyrroline-5-carboxylate dehydrogenase, mitochondrial	0.0406939	0.000616654	0.956201	-7.39059	0.126202	0.00378379	0.819013	-5.57324	0.0848385	0.00160046	0.896708	-6.43586	-0.0657369	0.000785351	0.948795	-7.14859
Q02252;Q02252-2	ALDH6A1	MMSA_HUMAN	Methylmalonate-semialdehyde dehydrogenase [acylating], mitochondrial;Isoform 2 of Methylmalonate-semialdehyde dehydrogenase [acylating], mitochondrial	-0.14042	0.00216456	0.87135	-6.13337	-0.0807542	0.00100079	0.930717	-6.90596	-0.0914805	0.0011929	0.917391	-6.73018	-0.218212	0.00923	0.710725	-4.67602
P49419;P49419-2	ALDH7A1	AL7A1_HUMAN	Alpha-aminoadipic semialdehyde dehydrogenase;Isoform 2 of Alpha-aminoadipic semialdehyde dehydrogenase	0.307676	0.00141206	0.905981	-6.5613	0.30809	0.00142212	0.905503	-6.55419	0.306292	0.00219571	0.870015	-6.11905	0.393079	0.00596569	0.76453	-5.11575
P49189	ALDH9A1	AL9A1_HUMAN	4-trimethylaminobutyraldehyde dehydrogenase	0.12751	0.000697785	0.952754	-7.2669	0.151278	0.000874937	0.941874	-7.04048	0.138104	0.000907198	0.938019	-7.00424	0.0851083	0.000497499	0.961298	-7.60542
P04075	ALDOA	ALDOA_HUMAN	Fructose-bisphosphate aldolase A	0.217616	0.00219788	0.869906	-6.11806	0.183898	0.00131611	0.910912	-6.63176	0.297368	0.0228764	0.59829	-3.75451	0.359637	0.0643126	0.452688	-2.67753
P09972	ALDOC	ALDOC_HUMAN	Fructose-bisphosphate aldolase C	0.0661092	0.000655584	0.9542	-7.32933	0.0435699	0.000569713	0.958147	-7.46981	0.104321	0.00114153	0.920668	-6.77424	0.12407	0.00175257	0.889511	-6.34492
Q2TAA5	ALG11	ALG11_HUMAN	GDP-Man:Man(3)GlcNAc(2)-PP-Dol alpha-1,2-mannosyltransferase	0.07271	0.000981377	0.932283	-6.92557	0.106985	0.0011639	0.919308	-6.75481	0.0283179	0.000798132	0.94781	-7.13244	0.121731	0.00121078	0.916533	-6.71528
Q9Y673;Q9Y673-2	ALG5	ALG5_HUMAN	Dolichyl-phosphate beta-glucosyltransferase;Isoform 2 of Dolichyl-phosphate beta-glucosyltransferase	0.0370297	0.000896864	0.939147	-7.01571	0.108361	0.00115717	0.919711	-6.76062	0.0321128	0.000802745	0.947548	-7.12667	-0.0816187	0.000917127	0.937246	-6.99335
Q9H6U8;Q9H6U8-2;Q9H6U8-3;Q9H6U8-4	ALG9	ALG9_HUMAN	Alpha-1,2-mannosyltransferase ALG9;Isoform 2 of Alpha-1,2-mannosyltransferase ALG9;Isoform 3 of Alpha-1,2-mannosyltransferase ALG9;Isoform 4 of Alpha-1,2-mannosyltransferase ALG9	0.0124708	0.000869417	0.942942	-7.04682	0.0936173	0.00107996	0.924667	-6.82975	-0.0744306	0.000912463	0.937589	-6.99845	-0.237125	0.00310407	0.837335	-5.77193
Q86V81	ALYREF	THOC4_HUMAN	THO complex subunit 4	0.861667	0.764696	0.0392953	1.1786	0.863044	0.757306	0.040512	1.13797	0.87941	0.992034	0.00126841	4.82452	0.855484	0.988143	0.00203452	4.42294
Q9Y303;Q9Y303-2;Q9Y303-3	AMDHD2	NAGA_HUMAN	N-acetylglucosamine-6-phosphate deacetylase;Isoform 2 of N-acetylglucosamine-6-phosphate deacetylase;Isoform 3 of N-acetylglucosamine-6-phosphate deacetylase	0.128626	0.00165765	0.893732	-6.4007	0.0548466	0.000723583	0.951923	-7.23057	0.157818	0.00277514	0.848513	-5.88427	0.117034	0.00105201	0.926886	-6.856
Q9UKV5	AMFR	AMFR_HUMAN	E3 ubiquitin-protein ligase AMFR	0.0443543	0.000920491	0.936839	-6.98968	0.0166723	0.000874471	0.941967	-7.04102	0.109761	0.00110339	0.923064	-6.80827	0.0187115	0.000784329	0.948906	-7.1499
Q01433;Q01433-2	AMPD2	AMPD2_HUMAN	AMP deaminase 2;Isoform Ex1A-2-3 of AMP deaminase 2	0.00557279	0.000867019	0.94352	-7.04958	-0.0479338	0.00094617	0.934751	-6.96214	-0.027827	0.000805385	0.947407	-7.12338	-0.0537552	0.000852923	0.944874	-7.06599
P49418;P49418-2	AMPH	AMPH_HUMAN	Amphiphysin;Isoform 2 of Amphiphysin	-0.096655	0.0013851	0.907273	-6.5806	-0.124878	0.002127	0.873005	-6.15091	-0.0406641	0.000664418	0.95389	-7.31593	-0.00426536	0.000548934	0.959214	-7.50698
Q9H1A4	ANAPC1	APC1_HUMAN	Anaphase-promoting complex subunit 1	0.176011	0.00160026	0.896731	-6.43599	0.0996827	0.0010282	0.92863	-6.87892	0.181911	0.00211446	0.873662	-6.15684	0.346825	0.00438613	0.803229	-5.42491
Q9UJX3;Q9UJX3-2	ANAPC7	APC7_HUMAN	Anaphase-promoting complex subunit 7;Isoform 2 of Anaphase-promoting complex subunit 7	0.010882	0.000868772	0.943032	-7.04756	0.0161014	0.00087225	0.942374	-7.04356	0.0720017	0.000899676	0.938789	-7.01258	0.0400669	0.00080604	0.947366	-7.12257
Q9P2R3;Q9P2R3-2;Q9P2R3-4	ANKFY1	ANFY1_HUMAN	Rabankyrin-5;Isoform 2 of Rabankyrin-5;Isoform 4 of Rabankyrin-5	0.0994595	0.000579494	0.957831	-7.45278	-0.00343447	0.000387757	0.965511	-7.85474	0.0743046	0.000473438	0.961965	-7.65502	0.330847	0.0370873	0.533367	-3.25669
Q86XL3	ANKLE2	ANKL2_HUMAN	Ankyrin repeat and LEM domain-containing protein 2	0.369299	0.00203382	0.877272	-6.1958	0.322721	0.00206172	0.875694	-6.18215	0.247847	0.00153064	0.900104	-6.48054	0.310608	0.00226253	0.867829	-6.089
Q8IZ07	ANKRD13A	AN13A_HUMAN	Ankyrin repeat domain-containing protein 13A	0.454272	0.00133203	0.910138	-6.61972	0.595602	0.00177053	0.888743	-6.33471	0.483032	0.00146327	0.903202	-6.52562	0.368003	0.00114209	0.920614	-6.77375
O75179;O75179-2;O75179-7	ANKRD17	ANR17_HUMAN	Ankyrin repeat domain-containing protein 17;Isoform 2 of Ankyrin repeat domain-containing protein 17;Isoform 7 of Ankyrin repeat domain-containing protein 17	-0.0307428	0.000575116	0.957975	-7.46036	-0.034478	0.000593767	0.957326	-7.42843	-0.0992631	0.00230945	0.865529	-6.06843	-0.15947	0.0125801	0.672894	-4.36298
Q9H8Y5	ANKZF1	ANKZ1_HUMAN	Ankyrin repeat and zinc finger domain-containing protein 1	-0.150591	0.00138704	0.907125	-6.57919	-0.162667	0.00151854	0.900659	-6.48849	-0.129523	0.0011151	0.922372	-6.79769	-0.0901403	0.000896574	0.939187	-7.01603
Q9NQW6	ANLN	ANLN_HUMAN	Anillin	-0.0128802	0.000398414	0.964769	-7.82762	0.15527	0.0218915	0.602391	-3.79952	-0.0193253	0.000384486	0.965609	-7.86322	0.00251934	0.000347178	0.966256	-7.96533
Q4KMQ2;Q4KMQ2-2;Q4KMQ2-3;Q4KMQ2-4	ANO6	ANO6_HUMAN	Anoctamin-6;Isoform 2 of Anoctamin-6;Isoform 3 of Anoctamin-6;Isoform 4 of Anoctamin-6	0.201941	0.00170456	0.891751	-6.37274	0.292527	0.00335113	0.830607	-5.6951	0.236574	0.00258948	0.854188	-5.95371	0.200513	0.00168365	0.892676	-6.38511
P39687	ANP32A	AN32A_HUMAN	Acidic leucine-rich nuclear phosphoprotein 32 family member A	0.0426058	0.000546287	0.959442	-7.51182	-0.0530767	0.000659103	0.954092	-7.32397	0.0555066	0.000627915	0.955467	-7.37248	0.138588	0.00824934	0.7255	-4.78934
Q92688;Q92688-2	ANP32B	AN32B_HUMAN	Acidic leucine-rich nuclear phosphoprotein 32 family member B;Isoform 2 of Acidic leucine-rich nuclear phosphoprotein 32 family member B	-0.10104	0.0007695	0.950541	-7.169	-0.202604	0.00152802	0.900275	-6.48226	-0.0718042	0.000639047	0.954925	-7.35489	-0.0281047	0.000556986	0.958727	-7.49241
Q9BTT0	ANP32E	AN32E_HUMAN	Acidic leucine-rich nuclear phosphoprotein 32 family member E	-0.0527052	0.000727116	0.951784	-7.2257	-0.126864	0.00289245	0.844284	-5.84275	-0.0225033	0.000495128	0.961346	-7.6102	-0.0278921	0.00050862	0.960693	-7.5833
P15144	ANPEP	AMPN_HUMAN	Aminopeptidase N	-0.163731	0.00170447	0.891776	-6.3728	-0.130814	0.0012149	0.916353	-6.71188	-0.282806	0.0185664	0.621436	-3.96766	-0.308964	0.0223246	0.600008	-3.77949
P04083	ANXA1	ANXA1_HUMAN	Annexin A1	0.142314	0.00328873	0.832508	-5.71396	0.0516968	0.000535706	0.959775	-7.53139	0.133328	0.00389325	0.81555	-5.54461	0.382474	0.995593	0.000500953	5.42016
P50995;P50995-2	ANXA11	ANX11_HUMAN	Annexin A11;Isoform 2 of Annexin A11	-0.122099	0.00478962	0.791611	-5.3365	-0.206917	0.11791	0.328173	-2.01237	-0.137226	0.0182413	0.624794	-3.98566	-0.0449317	0.000543937	0.959519	-7.51613
P07355;P07355-2	ANXA2	ANXA2_HUMAN	Annexin A2;Isoform 2 of Annexin A2	-0.381256	0.996837	0.000411527	5.75321	-0.334708	0.975665	0.00399784	3.6912	-0.352806	0.999904	1.39492e-05	9.25262	-0.450357	0.999992	4.34116e-07	11.7793
P12429	ANXA3	ANXA3_HUMAN	Annexin A3	0.0722548	0.00120001	0.917112	-6.72422	0.0876453	0.00205879	0.87576	-6.18358	0.0686729	0.0008523	0.944887	-7.06672	0.253014	0.0311705	0.558249	-3.43662
P09525	ANXA4	ANXA4_HUMAN	Annexin A4	-0.096336	0.00161804	0.895968	-6.42492	-0.197872	0.0514441	0.480946	-2.91445	-0.111575	0.00274516	0.849595	-5.89517	0.0152063	0.00035744	0.965935	-7.93618
P08758	ANXA5	ANXA5_HUMAN	Annexin A5	0.715221	0.0068659	0.74837	-4.9743	0.554343	0.00477987	0.792266	-5.33855	0.805452	0.0521947	0.478122	-2.89917	0.738577	0.00891754	0.714654	-4.71078
P08133	ANXA6	ANXA6_HUMAN	Annexin A6	0.14554	0.000460894	0.962397	-7.68188	0.14472	0.000468015	0.962142	-7.66654	0.385352	0.00083512	0.945647	-7.0871	0.602963	0.00347335	0.827578	-5.65916
P20073;P20073-2	ANXA7	ANXA7_HUMAN	Annexin A7;Isoform 2 of Annexin A7	0.197488	0.000519287	0.960302	-7.56253	0.190814	0.000508302	0.960706	-7.58393	0.254743	0.000692462	0.952868	-7.27456	0.446536	0.00271707	0.850566	-5.90548
Q10567;Q10567-2	AP1B1	AP1B1_HUMAN	AP-1 complex subunit beta-1;Isoform B of AP-1 complex subunit beta-1	0.0219026	0.000423771	0.963865	-7.76589	0.0307962	0.000452294	0.962733	-7.70073	0.116162	0.00875616	0.717273	-4.7292	0.0913698	0.0030204	0.839923	-5.79934
O43747;O43747-2	AP1G1	AP1G1_HUMAN	AP-1 complex subunit gamma-1;Isoform 2 of AP-1 complex subunit gamma-1	-0.0673766	0.00086384	0.944271	-7.05326	-0.114231	0.00244424	0.859962	-6.01157	-0.0653933	0.00101596	0.929375	-6.89091	-0.0772984	0.000980531	0.932381	-6.92644
O75843	AP1G2	AP1G2_HUMAN	AP-1 complex subunit gamma-like 2	-0.250945	0.00129088	0.91242	-6.65114	0.0757638	0.000900447	0.938693	-7.01172	-0.558347	0.00156518	0.898512	-6.45819	-0.873235	0.00250166	0.857595	-5.9883
Q9BXS5;Q9BXS5-2	AP1M1	AP1M1_HUMAN	AP-1 complex subunit mu-1;Isoform 2 of AP-1 complex subunit mu-1	0.0764804	0.000519203	0.960312	-7.5627	0.129027	0.000856729	0.944653	-7.06153	0.0702159	0.000487564	0.961542	-7.6256	-0.0185139	0.000354738	0.96599	-7.94378
P61966	AP1S1	AP1S1_HUMAN	AP-1 complex subunit sigma-1A	-0.02817	0.000537733	0.959703	-7.52761	-0.0188967	0.000514551	0.960469	-7.5717	-0.00726375	0.000449986	0.962842	-7.70584	-0.0193661	0.000466188	0.962218	-7.67045
P56377	AP1S2	AP1S2_HUMAN	AP-1 complex subunit sigma-2	-0.0341486	0.000667242	0.953776	-7.31169	-0.0113052	0.000619346	0.955972	-7.38623	-0.0176618	0.000566215	0.958317	-7.47597	0.00404965	0.000548504	0.959281	-7.50777
O95782;O95782-2	AP2A1	AP2A1_HUMAN	AP-2 complex subunit alpha-1;Isoform B of AP-2 complex subunit alpha-1	-0.132634	0.000602161	0.957081	-7.41438	-0.233324	0.00164706	0.89424	-6.40711	-0.23584	0.00248805	0.858162	-5.99376	-0.195325	0.00128709	0.912585	-6.65408
O94973	AP2A2	AP2A2_HUMAN	AP-2 complex subunit alpha-2	-0.0584653	0.000898777	0.938933	-7.01358	-0.162954	0.0910637	0.382969	-2.30072	-0.101128	0.00775257	0.732955	-4.85195	-0.0659951	0.00105949	0.926321	-6.84891
P63010;P63010-2	AP2B1	AP2B1_HUMAN	AP-2 complex subunit beta;Isoform 2 of AP-2 complex subunit beta	0.065208	0.000901086	0.938653	-7.01101	0.0445863	0.000554227	0.958889	-7.49738	0.0470264	0.000664542	0.953885	-7.31575	0.0632163	0.000993541	0.931318	-6.91324
Q96CW1	AP2M1	AP2M1_HUMAN	AP-2 complex subunit mu	0.293287	0.000702653	0.952616	-7.25995	0.330592	0.000824542	0.94625	-7.09986	0.27705	0.000735356	0.951536	-7.21442	0.102463	0.000378148	0.965682	-7.87985
P53680	AP2S1	AP2S1_HUMAN	AP-2 complex subunit sigma	-0.0554755	0.000822275	0.946386	-7.10261	-0.0719025	0.00100328	0.9305	-6.90348	0.00173434	0.000548216	0.95932	-7.50829	-0.0174779	0.000566043	0.958325	-7.47627
O00203;O00203-3	AP3B1	AP3B1_HUMAN	AP-3 complex subunit beta-1;Isoform 2 of AP-3 complex subunit beta-1	-0.047839	0.000522425	0.960187	-7.55651	-0.105611	0.0025522	0.855552	-5.96825	-0.133447	0.0263248	0.581797	-3.61057	-0.175298	0.0257994	0.583652	-3.63127
O14617;O14617-4;O14617-5	AP3D1	AP3D1_HUMAN	AP-3 complex subunit delta-1;Isoform 4 of AP-3 complex subunit delta-1;Isoform 5 of AP-3 complex subunit delta-1	-0.128013	0.00243703	0.860342	-6.01453	-0.0808394	0.00112315	0.921747	-6.79049	-0.150679	0.00583122	0.76796	-5.13868	-0.0868949	0.000917184	0.937229	-6.99328
Q9Y2T2	AP3M1	AP3M1_HUMAN	AP-3 complex subunit mu-1	-0.081996	0.00107576	0.92497	-6.83366	-0.0168888	0.000524743	0.96012	-7.55208	-0.068168	0.0011726	0.918689	-6.74736	-0.00822606	0.000451892	0.962754	-7.70161
Q92572	AP3S1	AP3S1_HUMAN	AP-3 complex subunit sigma-1	0.0448851	0.000931548	0.93594	-6.97773	0.0173756	0.000876384	0.941657	-7.03883	0.0683719	0.000981137	0.932332	-6.92582	0.108764	0.00118104	0.918304	-6.74018
Q02410;Q02410-2	APBA1	APBA1_HUMAN	Amyloid beta A4 precursor protein-binding family A member 1;Isoform 2 of Amyloid beta A4 precursor protein-binding family A member 1	-0.172577	0.00217256	0.871028	-6.12967	-0.162357	0.00209298	0.874313	-6.16707	-0.0678791	0.000964385	0.93362	-6.94306	0.10954	0.00116997	0.918873	-6.74961
P13798	APEH	ACPH_HUMAN	Acylamino-acid-releasing enzyme	-0.0247509	0.000404942	0.964498	-7.81136	-0.0403113	0.000425269	0.963809	-7.76236	0.0135348	0.000350586	0.966125	-7.95555	0.0994154	0.000674705	0.953548	-7.30056
P27695	APEX1	APEX1_HUMAN	DNA-(apurinic or apyrimidinic site) lyase	-0.000733045	0.000387639	0.965538	-7.85505	0.0675526	0.00144928	0.903823	-6.53524	-0.0304756	0.000455003	0.962624	-7.69475	-0.167526	0.0445616	0.500473	-3.0653
Q9BZZ5	API5	API5_HUMAN	Apoptosis inhibitor 5	0.0240146	0.000421299	0.963931	-7.77175	0.0154581	0.000402311	0.964596	-7.81788	0.0985884	0.0020327	0.877402	-6.19636	0.0962369	0.00147519	0.902716	-6.51749
Q96GX9	APIP	MTNB_HUMAN	Methylthioribulose-1-phosphate dehydratase	-0.0857158	0.00110361	0.923038	-6.80807	-0.00519841	0.000866919	0.943554	-7.0497	-0.0305357	0.00080929	0.947218	-7.11854	-0.186147	0.0022187	0.869209	-6.10861
Q9HDC9	APMAP	APMAP_HUMAN	Adipocyte plasma membrane-associated protein	0.0580076	0.00084878	0.945093	-7.07086	0.0611048	0.00103879	0.927814	-6.86866	-0.00494042	0.000349217	0.966181	-7.95947	-0.115223	0.00212323	0.873214	-6.15269
Q9UH17	APOBEC3B	ABC3B_HUMAN	DNA dC->dU-editing enzyme APOBEC-3B	-0.542677	0.00757721	0.735855	-4.875	-0.449538	0.00435387	0.803813	-5.43233	-0.641844	0.0283898	0.57112	-3.53292	-0.648223	0.0184289	0.623275	-3.97523
Q9NRW3	APOBEC3C	ABC3C_HUMAN	DNA dC->dU-editing enzyme APOBEC-3C	-0.0889482	0.000977535	0.932644	-6.9295	0.0983936	0.000996267	0.931156	-6.9105	0.0759963	0.00086993	0.942852	-7.04623	0.143794	0.00105587	0.926645	-6.85233
Q9BQE5	APOL2	APOL2_HUMAN	Apolipoprotein L2	0.0417459	0.000917839	0.937187	-6.99257	-0.279154	0.00758898	0.735553	-4.87344	0.0526387	0.000859455	0.944482	-7.05835	3.61848	1	1.96591e-08	15.5331
Q9BUR5;Q9BUR5-2	APOO	MIC26_HUMAN	MICOS complex subunit MIC26;Isoform 2 of MICOS complex subunit MIC26	-0.00642248	0.000614685	0.956364	-7.39378	-0.00373546	0.000613435	0.956505	-7.39582	0.0460963	0.000621671	0.955798	-7.38248	-0.00437815	0.000548825	0.959242	-7.50718
P05067;P05067-11;P05067-7;P05067-8;P05067-9	APP	A4_HUMAN	Amyloid beta A4 protein;Isoform 11 of Amyloid beta A4 protein;Isoform L-APP733 of Amyloid beta A4 protein;Isoform APP751 of Amyloid beta A4 protein;Isoform L-APP752 of Amyloid beta A4 protein	0.140055	0.00160253	0.896524	-6.43457	0.147776	0.00178305	0.8881	-6.32764	0.0267968	0.00079907	0.947758	-7.13126	0.0896326	0.0010086	0.930094	-6.89818
Q9UKG1	APPL1	DP13A_HUMAN	DCC-interacting protein 13-alpha	0.075846	0.000796868	0.94792	-7.13402	0.0356326	0.000454172	0.962653	-7.69658	0.0158122	0.000362184	0.965866	-7.923	-0.10885	0.00239512	0.862088	-6.03192
P07741	APRT	APT_HUMAN	Adenine phosphoribosyltransferase	0.0746115	0.00106542	0.925864	-6.84332	-0.0300105	0.000897978	0.93902	-7.01447	0.0425373	0.000849639	0.945042	-7.06985	0.0774237	0.000974878	0.932867	-6.93222
O60306	AQR	AQR_HUMAN	Intron-binding protein aquarius	-0.0651662	0.000633264	0.955174	-7.36399	-0.0239152	0.000457125	0.962567	-7.6901	-0.180517	0.0073364	0.739724	-4.90754	-0.206736	0.0178898	0.627795	-4.00548
Q96P48;Q96P48-1;Q96P48-2;Q96P48-3;Q96P48-4;Q96P48-5;Q96P48-7	ARAP1	ARAP1_HUMAN	Arf-GAP with Rho-GAP domain, ANK repeat and PH domain-containing protein 1;Isoform 1 of Arf-GAP with Rho-GAP domain, ANK repeat and PH domain-containing protein 1;Isoform 2 of Arf-GAP with Rho-GAP domain, ANK repeat and PH domain-containing protein 1;Isoform 3 of Arf-GAP with Rho-GAP domain, ANK repeat and PH domain-containing protein 1;Isoform 4 of Arf-GAP with Rho-GAP domain, ANK repeat and PH …	-0.153515	0.000921823	0.936694	-6.98824	-0.287165	0.00223005	0.868839	-6.1035	-0.283403	0.00221604	0.869282	-6.10982	-0.456185	0.00647434	0.755688	-5.03341
P48444	ARCN1	COPD_HUMAN	Coatomer subunit delta	0.184951	0.0128249	0.670334	-4.34346	0.0171629	0.000419085	0.963989	-7.77702	0.0984716	0.00671144	0.751617	-4.99721	0.228951	0.0375413	0.531059	-3.24405
P61204;P84077	ARF3;ARF1	ARF3_HUMAN;ARF1_HUMAN	ADP-ribosylation factor 3;ADP-ribosylation factor 1	-0.128866	0.00143114	0.904748	-6.54785	-0.209433	0.00420256	0.807087	-5.46785	-0.148908	0.00292897	0.842804	-5.83017	-0.117552	0.00145586	0.903524	-6.5307
P18085	ARF4	ARF4_HUMAN	ADP-ribosylation factor 4	-0.102311	0.000788662	0.948571	-7.14438	-0.0315961	0.000628036	0.955458	-7.37228	-0.0603828	0.000610475	0.956833	-7.40066	-0.0232997	0.000557458	0.958691	-7.49157
P84085	ARF5	ARF5_HUMAN	ADP-ribosylation factor 5	-0.0527108	0.000950744	0.934495	-6.95732	0.0349695	0.000900261	0.938733	-7.01193	-0.1192	0.00111012	0.922655	-6.80218	-0.150419	0.0014237	0.905369	-6.55307
P62330	ARF6	ARF6_HUMAN	ADP-ribosylation factor 6	0.243447	0.00114308	0.920519	-6.77289	0.244774	0.00112545	0.921576	-6.78844	0.160749	0.000812474	0.946991	-7.11461	0.141168	0.000732927	0.951616	-7.21773
Q8N6H7;Q8N6H7-2	ARFGAP2	ARFG2_HUMAN	ADP-ribosylation factor GTPase-activating protein 2;Isoform 2 of ADP-ribosylation factor GTPase-activating protein 2	-0.0113717	0.000511791	0.960565	-7.57708	-0.0287195	0.000586391	0.957576	-7.44094	-0.020014	0.000495046	0.961349	-7.61036	-0.0767559	0.00133303	0.910051	-6.61897
Q9NP61;Q9NP61-2	ARFGAP3	ARFG3_HUMAN	ADP-ribosylation factor GTPase-activating protein 3;Isoform 2 of ADP-ribosylation factor GTPase-activating protein 3	0.0368285	0.000607179	0.956931	-7.40608	0.0300668	0.000586264	0.957588	-7.44115	-0.0207155	0.000496335	0.961317	-7.60776	-0.0503615	0.00060588	0.956963	-7.40822
Q9Y6D6	ARFGEF1	BIG1_HUMAN	Brefeldin A-inhibited guanine nucleotide-exchange protein 1	0.255312	0.004994	0.785716	-5.29451	0.222619	0.00405597	0.810719	-5.5035	0.182259	0.00205855	0.875794	-6.18369	0.639967	0.364402	0.145762	-0.556309
Q9Y6D5	ARFGEF2	BIG2_HUMAN	Brefeldin A-inhibited guanine nucleotide-exchange protein 2	0.141247	0.00106411	0.92597	-6.84455	-0.382091	0.000874055	0.942046	-7.04149	-0.416601	0.000916876	0.93728	-6.99362	0.0886182	0.00063362	0.955148	-7.36343
P53367	ARFIP1	ARFP1_HUMAN	Arfaptin-1	0.0289423	0.00064771	0.954563	-7.34142	0.0830558	0.000977539	0.932635	-6.92949	0.0286282	0.00058872	0.957496	-7.43697	0.200377	0.00330386	0.832204	-5.70935
Q9NWB6;Q9NWB6-2;Q9NWB6-3	ARGLU1	ARGL1_HUMAN	Arginine and glutamate-rich protein 1;Isoform 2 of Arginine and glutamate-rich protein 1;Isoform 3 of Arginine and glutamate-rich protein 1	0.217242	0.00330993	0.8319	-5.70751	0.117378	0.00104285	0.927455	-6.86475	0.173351	0.00237575	0.862782	-6.04006	0.19909	0.00339564	0.829547	-5.68186
Q07960	ARHGAP1	RHG01_HUMAN	Rho GTPase-activating protein 1	-0.152198	0.00268439	0.851476	-5.91761	-0.165251	0.00565776	0.772193	-5.16905	-0.043166	0.00045022	0.962831	-7.70532	0.00098397	0.00034674	0.966312	-7.96659
Q68EM7;Q68EM7-2;Q68EM7-5;Q68EM7-6	ARHGAP17	RHG17_HUMAN	Rho GTPase-activating protein 17;Isoform 2 of Rho GTPase-activating protein 17;Isoform 5 of Rho GTPase-activating protein 17;Isoform 6 of Rho GTPase-activating protein 17	0.0820059	0.00091682	0.937296	-6.99368	-0.0160163	0.000515954	0.960429	-7.56898	0.0451939	0.000649697	0.954426	-7.33835	0.214141	0.0283541	0.572679	-3.53422
Q5T5U3	ARHGAP21	RHG21_HUMAN	Rho GTPase-activating protein 21	-0.0798026	0.00104717	0.92716	-6.86062	0.00471826	0.000866543	0.943703	-7.05013	0.00895824	0.000776572	0.949721	-7.15984	0.0196696	0.000784597	0.948878	-7.14956
O14559;O14559-11;O14559-12	ARHGAP33	RHG33_HUMAN	Rho GTPase-activating protein 33;Isoform 3 of Rho GTPase-activating protein 33;Isoform 4 of Rho GTPase-activating protein 33	-0.0309892	0.000888557	0.940059	-7.02502	0.126371	0.00135132	0.909227	-6.60532	-0.225283	0.00303131	0.83959	-5.79572	-0.0739635	0.000908706	0.93792	-7.00258
P52565	ARHGDIA	GDIR1_HUMAN	Rho GDP-dissociation inhibitor 1	0.0968235	0.00111345	0.92245	-6.79918	0.0149117	0.000398483	0.964764	-7.82745	0.178242	0.0538701	0.474123	-2.8658	0.237211	0.218365	0.225279	-1.27522
Q92888;Q92888-2;Q92888-3	ARHGEF1	ARHG1_HUMAN	Rho guanine nucleotide exchange factor 1;Isoform 2 of Rho guanine nucleotide exchange factor 1;Isoform 3 of Rho guanine nucleotide exchange factor 1	0.0322584	0.000516742	0.960392	-7.56745	0.0531702	0.000788033	0.948599	-7.14518	0.0024875	0.000388321	0.965396	-7.85329	-0.0699958	0.000674717	0.953539	-7.30054
O15013;O15013-4;O15013-5;O15013-6;O15013-7	ARHGEF10	ARHGA_HUMAN	Rho guanine nucleotide exchange factor 10;Isoform 4 of Rho guanine nucleotide exchange factor 10;Isoform 5 of Rho guanine nucleotide exchange factor 10;Isoform 2 of Rho guanine nucleotide exchange factor 10;Isoform 3 of Rho guanine nucleotide exchange factor 10	0.202551	0.00166623	0.893341	-6.39553	0.352088	0.00441293	0.802388	-5.41879	0.0959428	0.000953452	0.934264	-6.95447	0.13503	0.00106626	0.92577	-6.84253
Q9NZN5;Q9NZN5-2	ARHGEF12	ARHGC_HUMAN	Rho guanine nucleotide exchange factor 12;Isoform 2 of Rho guanine nucleotide exchange factor 12	-0.141081	0.00159837	0.896868	-6.43717	-0.543399	0.0257163	0.58439	-3.63458	-0.416505	0.0558598	0.468897	-2.82743	-0.00823193	0.000776455	0.949764	-7.16
Q92974;Q92974-2;Q92974-3	ARHGEF2	ARHG2_HUMAN	Rho guanine nucleotide exchange factor 2;Isoform 2 of Rho guanine nucleotide exchange factor 2;Isoform 3 of Rho guanine nucleotide exchange factor 2	0.0713295	0.00155538	0.899019	-6.46448	0.0728764	0.00194197	0.881412	-6.24211	0.0707642	0.00211225	0.873731	-6.15789	0.0740492	0.00161923	0.895898	-6.42419
Q14155;Q14155-1;Q14155-2;Q14155-3;Q14155-5;Q14155-6	ARHGEF7	ARHG7_HUMAN	Rho guanine nucleotide exchange factor 7;Isoform 1 of Rho guanine nucleotide exchange factor 7;Isoform 2 of Rho guanine nucleotide exchange factor 7;Isoform 3 of Rho guanine nucleotide exchange factor 7;Isoform 5 of Rho guanine nucleotide exchange factor 7;Isoform 6 of Rho guanine nucleotide exchange factor 7	-0.0813434	0.000999714	0.93085	-6.90704	-0.041333	0.000895585	0.939282	-7.01714	0.0801552	0.00091147	0.937681	-6.99954	-0.0964856	0.000969616	0.93327	-6.93764
O14497	ARID1A	ARI1A_HUMAN	AT-rich interactive domain-containing protein 1A	0.0905395	0.00114968	0.920097	-6.76712	0.135255	0.0016693	0.893121	-6.39368	0.0181076	0.000784349	0.948901	-7.14987	0.0249252	0.00078964	0.948497	-7.14314
Q9Y4X5	ARIH1	ARI1_HUMAN	E3 ubiquitin-protein ligase ARIH1	-0.116322	0.00119604	0.917215	-6.72754	-0.154448	0.00164193	0.894504	-6.41024	-0.140924	0.00155409	0.89915	-6.46531	0.0948226	0.00100956	0.929989	-6.89723
O95376	ARIH2	ARI2_HUMAN	E3 ubiquitin-protein ligase ARIH2	-0.000347913	0.000866057	0.944119	-7.05069	-0.052798	0.000959243	0.933911	-6.94841	0.0700919	0.000952554	0.934366	-6.95541	-0.0472015	0.000834147	0.945691	-7.08827
P40616;P40616-2	ARL1	ARL1_HUMAN	ADP-ribosylation factor-like protein 1;Isoform 2 of ADP-ribosylation factor-like protein 1	-0.169154	0.00175982	0.889194	-6.34078	-0.139156	0.00144596	0.904041	-6.53754	-0.124583	0.00130052	0.911873	-6.64369	-0.238566	0.00334104	0.830979	-5.69813
P36404	ARL2	ARL2_HUMAN	ADP-ribosylation factor-like protein 2	-0.0579888	0.000918719	0.937077	-6.99161	-0.053702	0.000850147	0.944997	-7.06925	-0.05523	0.000888337	0.940113	-7.02527	-0.058844	0.000800663	0.947671	-7.12927
Q9Y2Y0;Q9Y2Y0-2	ARL2BP	AR2BP_HUMAN	ADP-ribosylation factor-like protein 2-binding protein;Isoform 2 of ADP-ribosylation factor-like protein 2-binding protein	-0.0125201	0.000622277	0.955777	-7.3815	0.0187432	0.000636726	0.955007	-7.35853	-0.0781435	0.000715592	0.952226	-7.24168	0.272523	0.00236001	0.863348	-6.04672
P36405	ARL3	ARL3_HUMAN	ADP-ribosylation factor-like protein 3	-0.0161759	0.000515407	0.960449	-7.57004	-0.0530273	0.000691702	0.952891	-7.27566	-0.020877	0.000483043	0.961661	-7.63492	-0.100302	0.00184586	0.885563	-6.29296
Q15041;Q15041-2	ARL6IP1	AR6P1_HUMAN	ADP-ribosylation factor-like protein 6-interacting protein 1;Isoform 2 of ADP-ribosylation factor-like protein 6-interacting protein 1	-0.07869	0.000923185	0.936565	-6.98676	-0.016406	0.000625694	0.955572	-7.37602	0.0119488	0.00055565	0.958781	-7.49482	0.038598	0.00062087	0.955877	-7.38377
Q66PJ3;Q66PJ3-2;Q66PJ3-3;Q66PJ3-4;Q66PJ3-7	ARL6IP4	AR6P4_HUMAN	ADP-ribosylation factor-like protein 6-interacting protein 4;Isoform 2 of ADP-ribosylation factor-like protein 6-interacting protein 4;Isoform 3 of ADP-ribosylation factor-like protein 6-interacting protein 4;Isoform 4 of ADP-ribosylation factor-like protein 6-interacting protein 4;Isoform 7 of ADP-ribosylation factor-like protein 6-interacting protein 4	0.0183111	0.000874889	0.941888	-7.04054	0.142066	0.0016288	0.895335	-6.41828	-0.0271063	0.000800274	0.947682	-7.12976	-0.0562542	0.000854074	0.944822	-7.06464
O75915	ARL6IP5	PRAF3_HUMAN	PRA1 family protein 3	-0.0152331	0.000617988	0.956079	-7.38842	-0.0225852	0.000627344	0.955501	-7.37339	-0.146833	0.00118457	0.91806	-6.73719	-0.130012	0.000896657	0.939179	-7.01594
Q8N6S5	ARL6IP6	AR6P6_HUMAN	ADP-ribosylation factor-like protein 6-interacting protein 6	-0.0401112	0.000917842	0.937179	-6.99257	-0.00929004	0.000868952	0.942984	-7.04735	-0.0833873	0.00107288	0.925187	-6.83634	-0.181008	0.00228452	0.866842	-6.07931
Q96BM9	ARL8A	ARL8A_HUMAN	ADP-ribosylation factor-like protein 8A	0.199939	0.00407257	0.810331	-5.4994	0.211474	0.00471487	0.793841	-5.35231	0.202611	0.00253571	0.856314	-5.97474	0.0971402	0.000646685	0.954611	-7.343
Q9NVJ2	ARL8B	ARL8B_HUMAN	ADP-ribosylation factor-like protein 8B	0.10434	0.000817297	0.946678	-7.10869	0.0582049	0.000672087	0.953639	-7.30445	0.0867659	0.000703392	0.952601	-7.25889	0.0211491	0.000554511	0.958864	-7.49687
Q9NVT9	ARMC1	ARMC1_HUMAN	Armadillo repeat-containing protein 1	0.534468	0.00210606	0.873903	-6.16083	0.616632	0.00320064	0.834603	-5.7412	0.551492	0.00358088	0.824238	-5.62856	0.46716	0.00210594	0.873937	-6.16088
Q9UH62	ARMCX3	ARMX3_HUMAN	Armadillo repeat-containing X-linked protein 3	0.0502951	0.000933873	0.935772	-6.97524	-0.104714	0.00131814	0.910861	-6.63022	0.0370645	0.000827863	0.946053	-7.09584	-0.11771	0.00125799	0.91399	-6.67698
Q9H993	ARMT1	ARMT1_HUMAN	Protein-glutamate O-methyltransferase	-0.00718734	0.000867506	0.943335	-7.04902	-0.0979363	0.00119152	0.917552	-6.73134	-0.114861	0.00129663	0.912106	-6.64669	-0.122318	0.00126487	0.913703	-6.67152
Q92747	ARPC1A	ARC1A_HUMAN	Actin-related protein 2/3 complex subunit 1A	-0.108125	0.010103	0.699638	-4.58477	-0.0330442	0.000509727	0.960641	-7.58113	-0.0691419	0.00186676	0.884596	-6.28168	-0.136538	0.0643177	0.452071	-2.67744
O15143	ARPC1B	ARC1B_HUMAN	Actin-related protein 2/3 complex subunit 1B	-0.0142029	0.000403814	0.964535	-7.81415	0.0403665	0.000548145	0.959337	-7.50842	-0.0124234	0.000361482	0.965874	-7.92494	-0.013379	0.00036369	0.965841	-7.91885
O15144	ARPC2	ARPC2_HUMAN	Actin-related protein 2/3 complex subunit 2	-0.0581086	0.000823968	0.946275	-7.10055	-0.044988	0.000600581	0.957132	-7.41701	-0.0679996	0.00127904	0.913091	-6.66037	-0.0951489	0.00197104	0.880033	-6.22722
O15145	ARPC3	ARPC3_HUMAN	Actin-related protein 2/3 complex subunit 3	-0.00700001	0.000434196	0.96348	-7.74158	-0.0289554	0.000451948	0.962751	-7.70149	-0.0566199	0.000482552	0.96167	-7.63594	0.0340906	0.000411449	0.964276	-7.79541
P59998;P59998-3	ARPC4	ARPC4_HUMAN	Actin-related protein 2/3 complex subunit 4;Isoform 3 of Actin-related protein 2/3 complex subunit 4	-0.0570527	0.000583657	0.957672	-7.44561	-0.0584757	0.000621225	0.955831	-7.3832	-0.0569317	0.000633501	0.955157	-7.36362	-0.0441716	0.000477019	0.961835	-7.64748
O15511	ARPC5	ARPC5_HUMAN	Actin-related protein 2/3 complex subunit 5	0.210276	0.0007914	0.94831	-7.14092	0.241595	0.00085588	0.944711	-7.06252	0.2285	0.000830353	0.945903	-7.09283	0.399722	0.00185961	0.885053	-6.28553
Q9BPX5	ARPC5L	ARP5L_HUMAN	Actin-related protein 2/3 complex subunit 5-like protein	-0.219906	0.00210457	0.873971	-6.16154	-0.194445	0.00179757	0.887476	-6.31952	-0.168645	0.00147933	0.902574	-6.51469	-0.0788009	0.000880667	0.94104	-7.03395
Q7Z6K5;Q7Z6K5-2	ARPIN	ARPIN_HUMAN	Arpin;Isoform C15orf38-AP3S2 of Arpin	-0.0226446	0.000882993	0.940809	-7.03131	0.0741183	0.00107228	0.925258	-6.8369	-0.0265873	0.000803422	0.947489	-7.12583	-0.159829	0.00190522	0.882996	-6.26125
P32121;P32121-2;P32121-3;P32121-4;P32121-5	ARRB2	ARRB2_HUMAN	Beta-arrestin-2;Isoform 3 of Beta-arrestin-2;Isoform 2 of Beta-arrestin-2;Isoform 4 of Beta-arrestin-2;Isoform 5 of Beta-arrestin-2	-0.0873307	0.00112093	0.921969	-6.79248	-0.132718	0.00157457	0.898134	-6.4522	-0.0513307	0.000871719	0.942494	-7.04417	-0.119338	0.00127168	0.913382	-6.66614
P15848	ARSB	ARSB_HUMAN	Arylsulfatase B	0.323141	0.00342967	0.8286	-5.67185	0.504943	0.0114589	0.684697	-4.45746	0.433706	0.0143627	0.656666	-4.22866	0.367608	0.00547342	0.775513	-5.20236
O00192;O00192-2	ARVCF	ARVC_HUMAN	Armadillo repeat protein deleted in velo-cardio-facial syndrome;Isoform Short of Armadillo repeat protein deleted in velo-cardio-facial syndrome	-0.0708303	0.000851398	0.944958	-7.06778	0.00339975	0.00061322	0.956529	-7.39617	-0.0729622	0.000832516	0.945785	-7.09023	-0.139179	0.00230246	0.86584	-6.07147
Q9HBK9	AS3MT	AS3MT_HUMAN	Arsenite methyltransferase	-0.0171057	0.000622379	0.955773	-7.38134	-0.106439	0.00114406	0.920451	-6.77202	0.0435842	0.000621321	0.955827	-7.38304	-0.29763	0.0382405	0.528261	-3.22487
Q9H1I8;Q9H1I8-3	ASCC2	ASCC2_HUMAN	Activating signal cointegrator 1 complex subunit 2;Isoform 3 of Activating signal cointegrator 1 complex subunit 2	0.313093	0.00252627	0.856714	-5.97848	0.149393	0.000751351	0.951	-7.19289	0.186509	0.00111993	0.922022	-6.79337	0.315545	0.00483518	0.790382	-5.32699
Q9NVP2	ASF1B	ASF1B_HUMAN	Histone chaperone ASF1B	-0.00500098	0.000866866	0.943588	-7.04976	-0.0109656	0.000870157	0.94281	-7.04597	0.0383122	0.000833141	0.945747	-7.08947	0.000896373	0.000774769	0.950306	-7.16217
Q9UBL3;Q9UBL3-3	ASH2L	ASH2L_HUMAN	Set1/Ash2 histone methyltransferase complex subunit ASH2;Isoform 3 of Set1/Ash2 histone methyltransferase complex subunit ASH2	0.667726	0.0468184	0.49465	-3.01353	0.338795	0.00573168	0.770153	-5.156	0.332731	0.0014584	0.903363	-6.52896	0.3283	0.00188271	0.883729	-6.27316
P04424;P04424-2;P04424-3	ASL	ARLY_HUMAN	Argininosuccinate lyase;Isoform 2 of Argininosuccinate lyase;Isoform 3 of Argininosuccinate lyase	-0.00277361	0.000866286	0.943824	-7.05043	0.0618169	0.000989477	0.931689	-6.91734	0.0429993	0.000846663	0.94517	-7.07336	-0.0775969	0.000953189	0.934311	-6.95474
O95671;O95671-2;O95671-3	ASMTL	ASML_HUMAN	N-acetylserotonin O-methyltransferase-like protein;Isoform 2 of N-acetylserotonin O-methyltransferase-like protein;Isoform 3 of N-acetylserotonin O-methyltransferase-like protein	-0.0342584	0.000568983	0.95818	-7.47109	0.0988638	0.00123111	0.915457	-6.69861	0.0840542	0.00125452	0.91418	-6.67975	0.00106692	0.000447586	0.962986	-7.71119
O43681	ASNA1	ASNA_HUMAN	ATPase ASNA1	-0.056041	0.000709493	0.95239	-7.25025	0.00451385	0.000389385	0.965276	-7.85055	-0.0366879	0.00049895	0.961244	-7.6025	0.037262	0.000425101	0.963815	-7.76276
P08243;P08243-2	ASNS	ASNS_HUMAN	Asparagine synthetase [glutamine-hydrolyzing];Isoform 2 of Asparagine synthetase [glutamine-hydrolyzing]	-0.128364	0.000737167	0.951461	-7.21196	0.124474	0.000767591	0.950573	-7.17149	-0.0973008	0.000581657	0.957744	-7.44905	0.0968232	0.000519928	0.960272	-7.5613
Q12797;Q12797-10	ASPH	ASPH_HUMAN	Aspartyl/asparaginyl beta-hydroxylase;Isoform 10 of Aspartyl/asparaginyl beta-hydroxylase	0.0780612	0.00051983	0.960278	-7.56149	0.0464452	0.000432345	0.963627	-7.74585	-0.0384161	0.000375466	0.965699	-7.88697	-0.0693515	0.000396917	0.964819	-7.83139
P00966	ASS1	ASSY_HUMAN	Argininosuccinate synthase	0.0303635	0.000494353	0.961374	-7.61177	-0.0669344	0.00120066	0.917097	-6.72368	0.0760057	0.00202406	0.877822	-6.20062	-0.0906156	0.0031041	0.837278	-5.77192
Q8NBU5	ATAD1	ATAD1_HUMAN	ATPase family AAA domain-containing protein 1	-0.142439	0.00158756	0.89755	-6.44397	-0.122325	0.00135518	0.909085	-6.60247	-0.158197	0.00190496	0.883026	-6.26139	-0.127188	0.00125436	0.914211	-6.67987
Q6PL18	ATAD2	ATAD2_HUMAN	ATPase family AAA domain-containing protein 2	0.0172041	0.000617599	0.95612	-7.38905	-0.0958153	0.000779619	0.949342	-7.15593	-0.205621	0.00227361	0.867224	-6.08411	-0.0689688	0.000642498	0.95476	-7.3495
Q9NVI7-2	ATAD3A	ATD3A_HUMAN	Isoform 2 of ATPase family AAA domain-containing protein 3A	-0.0629352	0.00144689	0.904001	-6.53689	-0.0432373	0.00073547	0.951531	-7.21427	-0.109971	0.0311601	0.558662	-3.43696	-0.144056	0.0597801	0.460596	-2.75544
Q676U5;Q676U5-2;Q676U5-3	ATG16L1	A16L1_HUMAN	Autophagy-related protein 16-1;Isoform 2 of Autophagy-related protein 16-1;Isoform 3 of Autophagy-related protein 16-1	0.0709116	0.000892549	0.93961	-7.02054	-0.0719171	0.000886746	0.940334	-7.02706	0.0387778	0.000654227	0.954244	-7.3314	0.0942508	0.00104103	0.927601	-6.8665
Q9NT62;Q9NT62-2	ATG3	ATG3_HUMAN	Ubiquitin-like-conjugating enzyme ATG3;Isoform 2 of Ubiquitin-like-conjugating enzyme ATG3	-0.0640369	0.000530389	0.959906	-7.54137	-0.158826	0.00216773	0.871207	-6.1319	-0.125041	0.00129608	0.912123	-6.64711	-0.0273346	0.000406625	0.964447	-7.80721
Q9Y4P1;Q9Y4P1-2;Q9Y4P1-6	ATG4B	ATG4B_HUMAN	Cysteine protease ATG4B;Isoform 2 of Cysteine protease ATG4B;Isoform 6 of Cysteine protease ATG4B	-0.0301508	0.000888925	0.940005	-7.02461	0.0444356	0.000918412	0.937094	-6.99195	0.00840434	0.000776551	0.949732	-7.15987	0.0270403	0.000792002	0.948236	-7.14015
Q9H1Y0	ATG5	ATG5_HUMAN	Autophagy protein 5	-0.433103	0.0125896	0.672663	-4.36222	-0.391312	0.0111736	0.688724	-4.48296	-0.405435	0.00830098	0.724683	-4.78305	-0.45552	0.0079923	0.730305	-4.82125
O95352	ATG7	ATG7_HUMAN	Ubiquitin-like modifier-activating enzyme ATG7	-0.132257	0.00133404	0.909999	-6.61821	0.0198083	0.000876488	0.94162	-7.03871	-0.179894	0.00221172	0.86943	-6.11177	-0.192097	0.00227199	0.8673	-6.08483
Q7Z3C6;Q7Z3C6-2	ATG9A	ATG9A_HUMAN	Autophagy-related protein 9A;Isoform 2 of Autophagy-related protein 9A	-0.295104	0.00242008	0.861137	-6.02153	-0.324352	0.00250632	0.85742	-5.98643	-0.160183	0.00120218	0.916949	-6.72241	-0.622567	0.0448418	0.499948	-3.05874
P31939	ATIC	PUR9_HUMAN	Bifunctional purine biosynthesis protein PURH	0.0665489	0.000582776	0.957695	-7.44712	0.0977546	0.000922396	0.936642	-6.98761	0.0830892	0.000837243	0.945583	-7.08456	0.11961	0.00176775	0.888956	-6.33628
Q8NHH9;Q8NHH9-3;Q8NHH9-5	ATL2	ATLA2_HUMAN	Atlastin-2;Isoform 3 of Atlastin-2;Isoform 5 of Atlastin-2	-0.00250564	0.000866237	0.943858	-7.05049	0.0355727	0.00090597	0.938183	-7.0056	-0.0777779	0.000990989	0.931559	-6.91582	0.145175	0.00156465	0.898556	-6.45853
Q6DD88	ATL3	ATLA3_HUMAN	Atlastin-3	0.0841734	0.000537582	0.959707	-7.52789	0.0333761	0.000407796	0.964422	-7.80434	0.0701235	0.000481754	0.961698	-7.6376	-0.0507933	0.00041013	0.964341	-7.79863
O00244	ATOX1	ATOX1_HUMAN	Copper transport protein ATOX1	-0.0428792	0.00065144	0.954369	-7.33567	-0.109601	0.000838695	0.94552	-7.08282	0.165993	0.00178721	0.887857	-6.32531	0.300569	0.0114544	0.684911	-4.45786
P05023;P05023-3;P05023-4	ATP1A1	AT1A1_HUMAN	Sodium/potassium-transporting ATPase subunit alpha-1;Isoform 3 of Sodium/potassium-transporting ATPase subunit alpha-1;Isoform 4 of Sodium/potassium-transporting ATPase subunit alpha-1	-0.018195	0.000435852	0.963426	-7.73777	-0.0805049	0.00389615	0.815476	-5.54386	-0.046432	0.0009376	0.935498	-6.97125	-0.129236	0.0720921	0.428266	-2.55499
Q5TC04	ATP1A1-AS1	ATAS1_HUMAN	Putative uncharacterized protein ATP1A1-AS1	0.221531	0.00177322	0.88861	-6.33318	0.258539	0.00201615	0.878046	-6.20455	0.177668	0.00157884	0.897933	-6.44948	0.113973	0.000986185	0.931878	-6.92068
P05026;P05026-2	ATP1B1	AT1B1_HUMAN	Sodium/potassium-transporting ATPase subunit beta-1;Isoform 2 of Sodium/potassium-transporting ATPase subunit beta-1	-0.00136988	0.000433452	0.963554	-7.7433	0.0661172	0.000751268	0.95101	-7.193	-0.0175605	0.000405895	0.964463	-7.80901	-0.138526	0.00467996	0.794665	-5.35977
P54709	ATP1B3	AT1B3_HUMAN	Sodium/potassium-transporting ATPase subunit beta-3	-0.0916122	0.00218331	0.870451	-6.12473	-0.00610776	0.000437076	0.963378	-7.73497	-0.101625	0.0021945	0.870088	-6.11961	-0.205525	0.0496712	0.48596	-2.95138
P16615	ATP2A2	AT2A2_HUMAN	Sarcoplasmic/endoplasmic reticulum calcium ATPase 2	0.0339245	0.000485324	0.961605	-7.63021	-0.0319585	0.000470622	0.962066	-7.66098	-0.124341	0.00353228	0.825432	-5.64227	-0.143326	0.00731042	0.740455	-4.91112
Q93084;Q93084-2;Q93084-3;Q93084-4;Q93084-5;Q93084-6;Q93084-7	ATP2A3	AT2A3_HUMAN	Sarcoplasmic/endoplasmic reticulum calcium ATPase 3;Isoform SERCA3A of Sarcoplasmic/endoplasmic reticulum calcium ATPase 3;Isoform SERCA3C of Sarcoplasmic/endoplasmic reticulum calcium ATPase 3;Isoform SERCA3G of Sarcoplasmic/endoplasmic reticulum calcium ATPase 3;Isoform SERCA3E of Sarcoplasmic/endoplasmic reticulum calcium ATPase 3;Isoform SERCA3D of Sarcoplasmic/endoplasmic reticulum calcium A…	-0.0198386	0.000879089	0.941232	-7.03574	-0.0615351	0.00100349	0.930479	-6.90327	-0.0995685	0.00126831	0.913607	-6.6688	0.0336426	0.000803195	0.947524	-7.12611
P20020;P20020-3;P20020-4;P20020-6	ATP2B1	AT2B1_HUMAN	Plasma membrane calcium-transporting ATPase 1;Isoform B of Plasma membrane calcium-transporting ATPase 1;Isoform C of Plasma membrane calcium-transporting ATPase 1;Isoform K of Plasma membrane calcium-transporting ATPase 1	0.137479	0.000723189	0.951932	-7.23112	0.173832	0.000995486	0.931206	-6.91128	0.0826892	0.000509118	0.960674	-7.58232	-0.0518905	0.000430061	0.96368	-7.75115
P98194;P98194-2;P98194-3;P98194-4;P98194-5;P98194-6;P98194-7;P98194-8;P98194-9	ATP2C1	AT2C1_HUMAN	Calcium-transporting ATPase type 2C member 1;Isoform 2 of Calcium-transporting ATPase type 2C member 1;Isoform 3 of Calcium-transporting ATPase type 2C member 1;Isoform 4 of Calcium-transporting ATPase type 2C member 1;Isoform 5 of Calcium-transporting ATPase type 2C member 1;Isoform 6 of Calcium-transporting ATPase type 2C member 1;Isoform 7 of Calcium-transporting ATPase type 2C member 1;Isofor…	-0.0333479	0.000893939	0.93947	-7.01898	-0.133817	0.00147478	0.902777	-6.51777	-0.172421	0.00234055	0.864269	-6.05503	-0.159654	0.0015931	0.897188	-6.44048
P25705	ATP5A1	ATPA_HUMAN	ATP synthase subunit alpha, mitochondrial	0.0444901	0.000649578	0.954431	-7.33854	0.0127617	0.000406169	0.964455	-7.80834	-0.0252587	0.000432619	0.963619	-7.74522	-0.0834252	0.00288989	0.844546	-5.84364
P06576	ATP5B	ATPB_HUMAN	ATP synthase subunit beta, mitochondrial	-0.00759968	0.000393139	0.964995	-7.84095	-0.0395604	0.000613847	0.956465	-7.39515	-0.0757505	0.00199071	0.879189	-6.21727	-0.0973277	0.00480028	0.791234	-5.33427
P36542	ATP5C1	ATPG_HUMAN	ATP synthase subunit gamma, mitochondrial	-0.0302223	0.000412514	0.964244	-7.79283	-0.0413479	0.000434849	0.963457	-7.74008	-0.0580068	0.000460619	0.962409	-7.68248	-0.0512441	0.000439894	0.963232	-7.72854
P30049	ATP5D	ATPD_HUMAN	ATP synthase subunit delta, mitochondrial	0.0267837	0.000642501	0.954755	-7.3495	0.13216	0.00146444	0.903122	-6.52481	-0.0913583	0.000844748	0.945234	-7.07563	-0.162546	0.00214582	0.8722	-6.14209
P56381;Q5VTU8	ATP5E;ATP5EP2	ATP5E_HUMAN;AT5EL_HUMAN	ATP synthase subunit epsilon, mitochondrial;ATP synthase subunit epsilon-like protein, mitochondrial	-0.0103148	0.000618768	0.956013	-7.38716	-0.00830335	0.000616715	0.956193	-7.39049	-0.0167675	0.000565519	0.958354	-7.4772	0.0176771	0.000565355	0.958369	-7.47749
P24539	ATP5F1	AT5F1_HUMAN	ATP synthase F(0) complex subunit B1, mitochondrial	-0.0218085	0.000541161	0.959599	-7.52125	-0.0414879	0.00068068	0.953331	-7.29174	-0.0412323	0.000595943	0.957264	-7.42477	-0.0665814	0.000877738	0.941423	-7.03728
O75947	ATP5H	ATP5H_HUMAN	ATP synthase subunit d, mitochondrial	0.0165109	0.000452383	0.962727	-7.70053	0.0199315	0.000462003	0.962351	-7.67948	-0.0582558	0.000695239	0.952787	-7.27056	-0.0720812	0.00105369	0.926783	-6.85441
P56385	ATP5I	ATP5I_HUMAN	ATP synthase subunit e, mitochondrial	0.0432957	0.000916902	0.937271	-6.99359	0.0585512	0.000967439	0.933431	-6.93989	-0.0186016	0.00078575	0.948761	-7.14809	0.0399282	0.000818347	0.946617	-7.10741
P18859;P18859-2	ATP5J	ATP5J_HUMAN	ATP synthase-coupling factor 6, mitochondrial;Isoform 2 of ATP synthase-coupling factor 6, mitochondrial	-0.0557039	0.000648295	0.954528	-7.34052	-0.0894538	0.000907058	0.938044	-7.0044	-0.133411	0.00258269	0.854463	-5.95634	-0.150547	0.00362425	0.82296	-5.61648
P56134;P56134-2;P56134-3;P56134-4	ATP5J2	ATPK_HUMAN	ATP synthase subunit f, mitochondrial;Isoform 2 of ATP synthase subunit f, mitochondrial;Isoform 3 of ATP synthase subunit f, mitochondrial;Isoform 4 of ATP synthase subunit f, mitochondrial	-0.514021	0.00700969	0.745879	-4.95343	-0.44537	0.0059783	0.76429	-5.11362	-0.586634	0.0295304	0.565579	-3.49236	-0.59817	0.0116439	0.682535	-4.44126
O75964	ATP5L	ATP5L_HUMAN	ATP synthase subunit g, mitochondrial	-0.135062	0.00257438	0.85501	-5.95957	-0.184623	0.01093	0.690597	-4.50526	-0.207523	0.039059	0.522079	-3.20284	-0.207163	0.0317976	0.554914	-3.41605
P48047	ATP5O	ATPO_HUMAN	ATP synthase subunit O, mitochondrial	-0.0525466	0.000731251	0.95167	-7.22002	-0.0739079	0.00144691	0.903982	-6.53687	-0.114754	0.0076814	0.734337	-4.86124	-0.134863	0.0146257	0.654107	-4.21024
P61421	ATP6V0D1	VA0D1_HUMAN	V-type proton ATPase subunit d 1	-0.059957	0.000815611	0.946775	-7.11076	-0.0396737	0.000618329	0.95605	-7.38787	-0.143437	0.00368639	0.821389	-5.59941	-0.0898704	0.00161407	0.896108	-6.42738
P38606;P38606-2	ATP6V1A	VATA_HUMAN	V-type proton ATPase catalytic subunit A;Isoform 2 of V-type proton ATPase catalytic subunit A	0.113888	0.00055867	0.95864	-7.48939	0.0771176	0.000464327	0.962285	-7.67446	0.151546	0.00079118	0.948327	-7.14119	0.242372	0.00235678	0.863429	-6.0481
P21281	ATP6V1B2	VATB2_HUMAN	V-type proton ATPase subunit B, brain isoform	0.0536185	0.00115639	0.919767	-6.76129	-0.00225288	0.000388297	0.965404	-7.85335	0.0317634	0.000541201	0.959585	-7.52118	0.279758	0.999895	1.50412e-05	9.15768
P21283	ATP6V1C1	VATC1_HUMAN	V-type proton ATPase subunit C 1	0.0629592	0.000974178	0.932925	-6.93294	-0.0497634	0.000953518	0.934255	-6.9544	-0.0264403	0.000801637	0.947618	-7.12805	0.0362162	0.00081379	0.946901	-7.11299
Q9Y5K8	ATP6V1D	VATD_HUMAN	V-type proton ATPase subunit D	0.072147	0.000654496	0.954231	-7.33099	0.0932942	0.000751099	0.951016	-7.19322	0.0834977	0.000648446	0.954506	-7.34028	0.0596561	0.000555127	0.95881	-7.49576
O75348	ATP6V1G1	VATG1_HUMAN	V-type proton ATPase subunit G 1	-0.0781182	0.00105773	0.92646	-6.85057	-0.0293505	0.000893053	0.939548	-7.01997	-0.0976664	0.00117017	0.918845	-6.74944	-0.0135851	0.000779696	0.949336	-7.15583
Q9UI12;Q9UI12-2	ATP6V1H	VATH_HUMAN	V-type proton ATPase subunit H;Isoform 2 of V-type proton ATPase subunit H	0.173006	0.00184483	0.885591	-6.29352	0.219979	0.00292425	0.843017	-5.83179	0.0711796	0.000908449	0.937937	-7.00286	0.129758	0.00126438	0.913735	-6.67191
Q8WXE1;Q8WXE1-2;Q8WXE1-3;Q8WXE1-5	ATRIP	ATRIP_HUMAN	ATR-interacting protein;Isoform 2 of ATR-interacting protein;Isoform 3 of ATR-interacting protein;Isoform 4 of ATR-interacting protein	-0.0455012	0.000932813	0.935816	-6.97637	-0.0603687	0.000999602	0.93087	-6.90715	-0.0707352	0.000997273	0.931054	-6.90949	-0.113176	0.00124455	0.914761	-6.68773
Q9UBB4	ATXN10	ATX10_HUMAN	Ataxin-10	-0.0932399	0.00182962	0.886291	-6.30182	-0.143858	0.0116366	0.682752	-4.44189	-0.0589084	0.000742291	0.951315	-7.20503	-0.0566819	0.000679646	0.953368	-7.29326
Q99700;Q99700-2;Q99700-4	ATXN2	ATX2_HUMAN	Ataxin-2;Isoform 2 of Ataxin-2;Isoform 4 of Ataxin-2	-0.180292	0.0022716	0.867375	-6.085	0.00826447	0.000868193	0.943171	-7.04823	-0.0892723	0.00104371	0.927398	-6.86393	-0.035342	0.000812207	0.947021	-7.11494
Q8WWM7	ATXN2L	ATX2L_HUMAN	Ataxin-2-like protein	0.0204061	0.000448592	0.962916	-7.70895	0.0546781	0.00122361	0.9159	-6.70472	-0.00624927	0.000352188	0.966061	-7.95099	0.0666496	0.000979134	0.932508	-6.92786
O14965	AURKA	AURKA_HUMAN	Aurora kinase A	0.0569242	0.000950213	0.934531	-6.95787	-0.0119245	0.000869782	0.942873	-7.0464	-0.0399297	0.000812465	0.947003	-7.11462	-0.023664	0.000786854	0.948672	-7.14668
Q96GD4;Q96GD4-5	AURKB	AURKB_HUMAN	Aurora kinase B;Isoform 5 of Aurora kinase B	0.109931	0.000871702	0.942508	-7.04419	0.0501148	0.000665164	0.953863	-7.31481	0.139231	0.00115414	0.919891	-6.76325	0.0166172	0.000552562	0.958975	-7.50039
P30530;P30530-2	AXL	UFO_HUMAN	Tyrosine-protein kinase receptor UFO;Isoform Short of Tyrosine-protein kinase receptor UFO	-0.211256	0.00695182	0.746576	-4.96178	-0.123619	0.00158376	0.897731	-6.44637	-0.0853647	0.00123145	0.915427	-6.69833	0.0798495	0.000937179	0.935524	-6.9717
O94766;O94766-2	B3GAT3	B3GA3_HUMAN	Galactosylgalactosylxylosylprotein 3-beta-glucuronosyltransferase 3;Isoform 2 of Galactosylgalactosylxylosylprotein 3-beta-glucuronosyltransferase 3	-0.197459	0.00135812	0.908925	-6.6003	-0.139237	0.00109105	0.923806	-6.81953	-0.212513	0.00150202	0.901438	-6.49944	-0.36474	0.00231269	0.865412	-6.06703
Q6Y288	B3GLCT	B3GLT_HUMAN	Beta-1,3-glucosyltransferase	0.0916969	0.00106819	0.925604	-6.84072	0.0606996	0.000956173	0.934116	-6.95162	0.0802726	0.00096618	0.933526	-6.94119	0.0690927	0.00088946	0.939936	-7.02401
Q9NWV8	BABAM1	BABA1_HUMAN	BRISC and BRCA1-A complex member 1	-0.118469	0.00114465	0.920383	-6.77151	0.0433897	0.000899657	0.938797	-7.0126	-0.0935793	0.000974781	0.932877	-6.93232	-0.177743	0.00136973	0.908387	-6.59177
Q9NXR7;Q9NXR7-1;Q9NXR7-3;Q9NXR7-4	BABAM2	BABA2_HUMAN	BRISC and BRCA1-A complex member 2;Isoform 1 of BRISC and BRCA1-A complex member 2;Isoform 3 of BRISC and BRCA1-A complex member 2;Isoform 4 of BRISC and BRCA1-A complex member 2	0.0138553	0.000618725	0.956017	-7.38723	-0.000829543	0.000612672	0.956682	-7.39707	-0.0369429	0.000611333	0.956801	-7.39926	-0.0868374	0.000936137	0.935569	-6.97281
Q92934	BAD	BAD_HUMAN	Bcl2-associated agonist of cell death	0.0166272	0.000631105	0.955323	-7.36741	0.00653094	0.000615654	0.956299	-7.39221	-0.0511183	0.000784042	0.948956	-7.15026	-0.0418951	0.000662247	0.953926	-7.31921
O95816	BAG2	BAG2_HUMAN	BAG family molecular chaperone regulator 2	-0.0222146	0.000623065	0.955719	-7.38024	-0.0356441	0.000640077	0.954868	-7.35328	0.0355926	0.000556074	0.958763	-7.49405	0.14986	0.00067998	0.95335	-7.29277
O95817	BAG3	BAG3_HUMAN	BAG family molecular chaperone regulator 3	-0.051055	0.000579017	0.957854	-7.4536	-0.0670849	0.000872128	0.942395	-7.0437	-0.0814148	0.00102236	0.928978	-6.88462	-0.262272	0.510946	0.100963	0.043791
O95429;O95429-2	BAG4	BAG4_HUMAN	BAG family molecular chaperone regulator 4;Isoform 2 of BAG family molecular chaperone regulator 4	0.0217802	0.000873268	0.942175	-7.04239	0.0356325	0.00088838	0.940105	-7.02522	-0.112789	0.00108018	0.924618	-6.82954	-0.100517	0.000916126	0.937389	-6.99444
P46379;P46379-2;P46379-3	BAG6	BAG6_HUMAN	Large proline-rich protein BAG6;Isoform 2 of Large proline-rich protein BAG6;Isoform 3 of Large proline-rich protein BAG6	-0.0289902	0.000467215	0.962191	-7.66825	-0.0234265	0.000442162	0.963163	-7.72339	-0.0645392	0.00128813	0.912486	-6.65327	-0.0763735	0.00136756	0.908495	-6.59336
Q9UQB8;Q9UQB8-2;Q9UQB8-3;Q9UQB8-4;Q9UQB8-5;Q9UQB8-6	BAIAP2	BAIP2_HUMAN	Brain-specific angiogenesis inhibitor 1-associated protein 2;Isoform 2 of Brain-specific angiogenesis inhibitor 1-associated protein 2;Isoform 3 of Brain-specific angiogenesis inhibitor 1-associated protein 2;Isoform 4 of Brain-specific angiogenesis inhibitor 1-associated protein 2;Isoform 5 of Brain-specific angiogenesis inhibitor 1-associated protein 2;Isoform 6 of Brain-specific angiogenesis i…	-0.479158	0.00209095	0.874415	-6.16804	-0.398959	0.00151332	0.900913	-6.49193	-0.370473	0.00158745	0.897573	-6.44404	-0.60423	0.00539599	0.776923	-5.21669
Q8IXM2;Q8IXM2-3	BAP18	BAP18_HUMAN	Chromatin complexes subunit BAP18;Isoform 3 of Chromatin complexes subunit BAP18	0.125261	0.000974958	0.932857	-6.93214	0.194218	0.00115432	0.919877	-6.76309	0.176492	0.00106311	0.926064	-6.84549	0.230341	0.00128429	0.912765	-6.65626
P80723	BASP1	BASP1_HUMAN	Brain acid soluble protein 1	0.133349	0.00133944	0.909755	-6.61416	0.0656177	0.000513469	0.960488	-7.57381	-0.0337876	0.000379579	0.965664	-7.87607	-0.0322516	0.000382372	0.965622	-7.86874
Q07812;Q07812-2;Q07812-5;Q07812-8	BAX	BAX_HUMAN	Apoptosis regulator BAX;Isoform Beta of Apoptosis regulator BAX;Isoform Epsilon of Apoptosis regulator BAX;Isoform Sigma of Apoptosis regulator BAX	0.117731	0.000927442	0.936228	-6.98215	0.0891298	0.000722278	0.951982	-7.23238	0.139552	0.00141972	0.905676	-6.55587	0.0810585	0.000644488	0.954668	-7.34641
Q9UIG0;Q9UIG0-2	BAZ1B	BAZ1B_HUMAN	Tyrosine-protein kinase BAZ1B;Isoform 2 of Tyrosine-protein kinase BAZ1B	0.165739	0.00186518	0.884739	-6.28253	0.0783025	0.000582723	0.957702	-7.44722	0.0857364	0.000672462	0.953621	-7.30389	0.0483616	0.000410957	0.964306	-7.79661
P50895	BCAM	BCAM_HUMAN	Basal cell adhesion molecule	-0.0663697	0.000748983	0.951077	-7.19605	-0.0940327	0.00187379	0.884222	-6.27792	-0.108936	0.00364966	0.822349	-5.60946	-0.301858	0.989384	0.00170738	4.53474
P51572;P51572-2	BCAP31	BAP31_HUMAN	B-cell receptor-associated protein 31;Isoform 2 of B-cell receptor-associated protein 31	-0.0505061	0.00070932	0.952405	-7.25049	-0.0918311	0.00105482	0.926691	-6.85333	-0.126131	0.00163167	0.895075	-6.41652	-0.111948	0.00115823	0.919601	-6.7597
O75934	BCAS2	SPF27_HUMAN	Pre-mRNA-splicing factor SPF27	0.0816765	0.00101489	0.929439	-6.89196	0.121242	0.00125581	0.914132	-6.67872	-0.0837691	0.000921745	0.936702	-6.98832	-0.150849	0.00113402	0.921031	-6.78085
P54687;P54687-4;P54687-5	BCAT1	BCAT1_HUMAN	Branched-chain-amino-acid aminotransferase, cytosolic;Isoform 4 of Branched-chain-amino-acid aminotransferase, cytosolic;Isoform 5 of Branched-chain-amino-acid aminotransferase, cytosolic	-0.0809603	0.000635315	0.955067	-7.36075	-0.00429839	0.000500644	0.961177	-7.59911	-0.0426728	0.000491562	0.961438	-7.61743	-0.0658414	0.000536821	0.959727	-7.52931
O15382;O15382-2	BCAT2	BCAT2_HUMAN	Branched-chain-amino-acid aminotransferase, mitochondrial;Isoform B of Branched-chain-amino-acid aminotransferase, mitochondrial	0.099614	0.00214655	0.872165	-6.14175	0.0857813	0.00141043	0.906037	-6.56245	0.0702859	0.00121937	0.916187	-6.7082	-0.0931079	0.000979915	0.93245	-6.92706
Q9P287;Q9P287-2;Q9P287-3;Q9P287-4	BCCIP	BCCIP_HUMAN	BRCA2 and CDKN1A-interacting protein;Isoform 2 of BRCA2 and CDKN1A-interacting protein;Isoform 3 of BRCA2 and CDKN1A-interacting protein;Isoform 4 of BRCA2 and CDKN1A-interacting protein	0.0667279	0.000862218	0.944351	-7.05514	0.0588998	0.000793458	0.948167	-7.13832	0.126597	0.00232122	0.86502	-6.06334	0.099653	0.00116794	0.918972	-6.75134
Q4VC05;Q4VC05-2;Q8WUZ0;Q8WUZ0-2;Q9BQE9;Q9BQE9-3;Q9BQE9-4	BCL7A;BCL7A;BCL7C;BCL7C;BCL7B;BCL7B;BCL7B	BCL7A_HUMAN;BCL7A_HUMAN;BCL7C_HUMAN;BCL7C_HUMAN;BCL7B_HUMAN;BCL7B_HUMAN;BCL7B_HUMAN	B-cell CLL/lymphoma 7 protein family member A;Isoform 2 of B-cell CLL/lymphoma 7 protein family member A;B-cell CLL/lymphoma 7 protein family member C;Isoform 2 of B-cell CLL/lymphoma 7 protein family member C;B-cell CLL/lymphoma 7 protein family member B;Isoform 3 of B-cell CLL/lymphoma 7 protein family member B;Isoform 4 of B-cell CLL/lymphoma 7 protein family member B	-0.0806959	0.0010746	0.925054	-6.83473	-0.100217	0.00122205	0.915976	-6.706	-0.115805	0.00138162	0.907495	-6.58312	-0.224968	0.00365772	0.822075	-5.60725
Q9NYF8;Q9NYF8-2	BCLAF1	BCLF1_HUMAN	Bcl-2-associated transcription factor 1;Isoform 2 of Bcl-2-associated transcription factor 1	0.0679099	0.000820007	0.946514	-7.10538	0.223153	0.0034448	0.828154	-5.66744	-0.0780788	0.000632006	0.955268	-7.36598	-0.161208	0.00103258	0.928357	-6.87466
Q9Y276	BCS1L	BCS1_HUMAN	Mitochondrial chaperone BCS1	0.140018	0.00137071	0.908279	-6.59106	0.0862754	0.00102288	0.928956	-6.88411	0.139535	0.0013835	0.907421	-6.58176	0.00746137	0.000775874	0.949877	-7.16074
Q02338	BDH1	BDH_HUMAN	D-beta-hydroxybutyrate dehydrogenase, mitochondrial	-0.0832505	0.00106957	0.925521	-6.83943	-0.124244	0.00139517	0.906734	-6.57334	-0.0980958	0.00113323	0.921111	-6.78155	-0.300155	0.00730339	0.740892	-4.91209
Q9BUT1	BDH2	BDH2_HUMAN	3-hydroxybutyrate dehydrogenase type 2	0.01231	0.000622581	0.955756	-7.38101	-0.0713161	0.0010658	0.925817	-6.84297	0.0562901	0.000796017	0.948001	-7.13509	-0.0594679	0.000794716	0.948081	-7.13673
P21810	BGN	PGS1_HUMAN	Biglycan	0.0606993	0.000982329	0.932116	-6.9246	0.152302	0.00187427	0.884164	-6.27766	-0.00873258	0.000776741	0.949673	-7.15963	-0.177607	0.00191303	0.882611	-6.25715
Q8TD16;Q8TD16-2	BICD2	BICD2_HUMAN	Protein bicaudal D homolog 2;Isoform 2 of Protein bicaudal D homolog 2	-0.102012	0.00116625	0.91907	-6.7528	-0.0331903	0.000899593	0.938813	-7.01267	-0.123672	0.00138442	0.907329	-6.58109	-0.318471	0.00986737	0.702536	-4.60861
P55957;P55957-2	BID	BID_HUMAN	BH3-interacting domain death agonist;Isoform 2 of BH3-interacting domain death agonist	-0.0932776	0.00101377	0.929631	-6.89306	-0.0390452	0.000655333	0.954209	-7.32971	-0.0865103	0.00092974	0.936045	-6.97968	-0.143549	0.00174646	0.889851	-6.34841
O00499;O00499-10;O00499-11;O00499-2;O00499-3;O00499-4;O00499-5;O00499-6;O00499-7;O00499-8;O00499-9	BIN1	BIN1_HUMAN	Myc box-dependent-interacting protein 1;Isoform BIN1-13 of Myc box-dependent-interacting protein 1;Isoform BIN1+12A of Myc box-dependent-interacting protein 1;Isoform IIB of Myc box-dependent-interacting protein 1;Isoform IIC1 of Myc box-dependent-interacting protein 1;Isoform IIC2 of Myc box-dependent-interacting protein 1;Isoform IID of Myc box-dependent-interacting protein 1;Isoform II2 of Myc…	-0.0906472	0.00106314	0.926052	-6.84547	-0.0505816	0.000606644	0.956943	-7.40696	-0.0630116	0.000710672	0.952356	-7.24859	0.048592	0.000588071	0.957519	-7.43808
Q13867	BLMH	BLMH_HUMAN	Bleomycin hydrolase	-0.0226491	0.000620485	0.955906	-7.38439	-0.0412066	0.000644107	0.954681	-7.347	-0.0730692	0.000687179	0.953056	-7.28223	-0.0705263	0.000660943	0.953998	-7.32118
Q6QNY1;Q6QNY1-2	BLOC1S2	BL1S2_HUMAN	Biogenesis of lysosome-related organelles complex 1 subunit 2;Isoform 2 of Biogenesis of lysosome-related organelles complex 1 subunit 2	0.13447	0.00131586	0.910929	-6.63195	0.0331013	0.000892394	0.939634	-7.02071	-0.0171114	0.000783046	0.949012	-7.15154	-0.00191496	0.000774789	0.950259	-7.16214
P53004	BLVRA	BIEA_HUMAN	Biliverdin reductase A	0.0146526	0.000414699	0.964132	-7.78754	-0.024125	0.000449036	0.962878	-7.70796	0.0268182	0.00045251	0.962719	-7.70025	0.210707	0.955254	0.00759729	3.06097
P30043	BLVRB	BLVRB_HUMAN	Flavin reductase (NADPH)	0.216212	0.00132977	0.910242	-6.62142	0.25808	0.001838	0.885928	-6.29724	0.139785	0.000807226	0.947295	-7.1211	0.0529756	0.000579644	0.957828	-7.45252
Q9H3K6	BOLA2	BOLA2_HUMAN	BolA-like protein 2	0.134193	0.00330821	0.832022	-5.70803	0.0848742	0.00134302	0.909597	-6.61149	0.113315	0.00317941	0.835543	-5.74787	0.142961	0.00586552	0.767259	-5.13278
Q14137	BOP1	BOP1_HUMAN	Ribosome biogenesis protein BOP1	-0.262741	0.0682789	0.440093	-2.61343	-0.0867861	0.00103341	0.928268	-6.87386	-0.185616	0.0794267	0.405325	-2.45016	-0.428033	0.875416	0.0218239	1.94972
O95861;O95861-4	BPNT1	BPNT1_HUMAN	3'(2'),5'-bisphosphate nucleotidase 1;Isoform 4 of 3'(2'),5'-bisphosphate nucleotidase 1	0.223942	0.0010099	0.929926	-6.8969	0.271193	0.00156874	0.898357	-6.45591	0.33625	0.00594342	0.765248	-5.11951	0.357832	0.00681758	0.750004	-4.98141
Q6PJG6	BRAT1	BRAT1_HUMAN	BRCA1-associated ATM activator 1	0.38422	0.00129885	0.91199	-6.64497	0.165375	0.000753485	0.950944	-7.19005	0.221846	0.000755716	0.950877	-7.18709	0.678665	0.0120751	0.677898	-4.40447
P46736;P46736-2;P46736-3	BRCC3	BRCC3_HUMAN	Lys-63-specific deubiquitinase BRCC36;Isoform 1 of Lys-63-specific deubiquitinase BRCC36;Isoform 3 of Lys-63-specific deubiquitinase BRCC36	0.154425	0.00194145	0.881503	-6.24238	0.21284	0.00394059	0.814365	-5.53248	0.111266	0.00142033	0.905618	-6.55545	0.0436947	0.000834195	0.945684	-7.08821
P25440;P25440-2;P25440-3;P25440-4	BRD2	BRD2_HUMAN	Bromodomain-containing protein 2;Isoform 2 of Bromodomain-containing protein 2;Isoform 3 of Bromodomain-containing protein 2;Isoform 4 of Bromodomain-containing protein 2	0.0431231	0.000908345	0.937953	-7.00298	-0.0434991	0.000910813	0.937714	-7.00026	0.0877412	0.000997773	0.931003	-6.90899	0.0289648	0.000793687	0.948145	-7.13803
Q15059	BRD3	BRD3_HUMAN	Bromodomain-containing protein 3	-0.0813774	0.0010736	0.925139	-6.83567	0.0224537	0.00088175	0.940921	-7.03272	-0.1499	0.00192755	0.881985	-6.24958	-0.296628	0.00720974	0.74248	-4.92509
O60885	BRD4	BRD4_HUMAN	Bromodomain-containing protein 4	-0.0280945	0.000552516	0.958983	-7.50048	-0.0943847	0.00142393	0.905349	-6.55291	-0.128603	0.00856292	0.721531	-4.75171	-0.1324	0.00378657	0.818801	-5.5725
Q8WY22	BRI3BP	BRI3B_HUMAN	BRI3-binding protein	-0.0368533	0.000909038	0.937887	-7.00221	0.0372943	0.000911691	0.937656	-6.9993	-0.0850685	0.00103164	0.928444	-6.87558	-0.115291	0.00114961	0.920124	-6.76718
Q8TDN6	BRIX1	BRX1_HUMAN	Ribosome biogenesis protein BRX1 homolog	0.911908	0.0980404	0.368831	-2.21919	0.85441	0.072898	0.425576	-2.543	0.991466	0.407365	0.132587	-0.374867	0.856428	0.154022	0.276695	-1.7034
Q8WUW1;Q8WUW1-2	BRK1	BRK1_HUMAN	Protein BRICK1;Isoform 2 of Protein BRICK1	-0.0482938	0.000935299	0.93564	-6.97371	-0.0922893	0.00117142	0.91876	-6.74837	0.0321275	0.00081369	0.946907	-7.11312	0.0566718	0.000866228	0.943864	-7.0505
Q5VW32;Q5VW32-2	BROX	BROX_HUMAN	BRO1 domain-containing protein BROX;Isoform 2 of BRO1 domain-containing protein BROX	0.0322456	0.000517254	0.960375	-7.56646	0.0551391	0.000551244	0.95905	-7.50278	0.071685	0.000566758	0.958295	-7.47501	0.0511816	0.000502021	0.961058	-7.59637
P35613;P35613-2	BSG	BASI_HUMAN	Basigin;Isoform 2 of Basigin	0.0512417	0.000830274	0.945916	-7.09292	0.0172583	0.000428006	0.963731	-7.75595	-0.00327419	0.000348191	0.966222	-7.96241	0.0582273	0.000850855	0.944977	-7.06842
Q10588	BST1	BST1_HUMAN	ADP-ribosyl cyclase/cyclic ADP-ribose hydrolase 2	-0.0734414	0.000815708	0.946763	-7.11064	0.0172023	0.000513385	0.960492	-7.57397	-0.104715	0.00157971	0.89791	-6.44893	-0.344407	0.515144	0.0980405	0.0605956
P20290	BTF3	BTF3_HUMAN	Transcription factor BTF3	0.385403	0.00243398	0.86051	-6.01579	0.351673	0.00197537	0.879815	-6.22502	0.427597	0.00561586	0.772865	-5.17653	0.459841	0.00753403	0.736307	-4.88076
Q96K17	BTF3L4	BT3L4_HUMAN	Transcription factor BTF3 homolog 4	-0.0475364	0.000719897	0.952089	-7.23568	0.166479	0.0027203	0.850421	-5.90429	0.155928	0.00213424	0.872657	-6.14751	0.00391439	0.000548365	0.959292	-7.50802
Q7KYR7;Q7KYR7-3;Q7KYR7-5	BTN2A1	BT2A1_HUMAN	Butyrophilin subfamily 2 member A1;Isoform 3 of Butyrophilin subfamily 2 member A1;Isoform 5 of Butyrophilin subfamily 2 member A1	0.197284	0.00135867	0.908854	-6.59989	0.399374	0.00499841	0.785517	-5.29362	0.0291858	0.00077976	0.94932	-7.15574	-0.213986	0.00112502	0.921615	-6.78883
O43684;O43684-2	BUB3	BUB3_HUMAN	Mitotic checkpoint protein BUB3;Isoform 2 of Mitotic checkpoint protein BUB3	0.00862087	0.000392268	0.965049	-7.84317	0.0323013	0.000474778	0.961912	-7.65219	-0.00631227	0.00034988	0.966151	-7.95757	-0.141283	0.00604524	0.762716	-5.10242
P41223;P41223-2	BUD31	BUD31_HUMAN	Protein BUD31 homolog;Isoform 2 of Protein BUD31 homolog	-0.0514583	0.000544807	0.959512	-7.51453	0.0460172	0.000531749	0.959885	-7.53881	-0.0580623	0.000567995	0.958236	-7.47283	-0.168885	0.00158994	0.897324	-6.44247
Q13895	BYSL	BYST_HUMAN	Bystin	-0.148045	0.0017223	0.890835	-6.36237	0.0464824	0.000944204	0.935041	-6.96422	-0.154174	0.00195819	0.88065	-6.23378	-0.244973	0.00365326	0.82228	-5.60847
Q7L1Q6;Q7L1Q6-3;Q7L1Q6-4	BZW1	BZW1_HUMAN	Basic leucine zipper and W2 domain-containing protein 1;Isoform 3 of Basic leucine zipper and W2 domain-containing protein 1;Isoform 4 of Basic leucine zipper and W2 domain-containing protein 1	-0.0473379	0.000463268	0.962306	-7.67674	-0.0659486	0.000493651	0.96139	-7.61319	-0.0231677	0.000396548	0.964835	-7.83232	-0.00122601	0.00038762	0.965543	-7.8551
Q9Y6E2	BZW2	BZW2_HUMAN	Basic leucine zipper and W2 domain-containing protein 2	-0.240445	0.00287193	0.84517	-5.8499	-0.303753	0.00554148	0.773976	-5.18994	-0.189138	0.00202454	0.877789	-6.20039	-0.245777	0.00303155	0.839534	-5.79564
Q9H0W9;Q9H0W9-2;Q9H0W9-3	C11orf54	CK054_HUMAN	Ester hydrolase C11orf54;Isoform 2 of Ester hydrolase C11orf54;Isoform 3 of Ester hydrolase C11orf54	-0.369339	0.00389895	0.815181	-5.54314	-0.328609	0.00356138	0.824505	-5.63404	-0.142764	0.000716381	0.952187	-7.24058	-0.23415	0.00175182	0.889537	-6.34535
Q9H3H3;Q9H3H3-2;Q9H3H3-3	C11orf68	CK068_HUMAN	UPF0696 protein C11orf68;Isoform 2 of UPF0696 protein C11orf68;Isoform 3 of UPF0696 protein C11orf68	-0.0113467	0.000621371	0.955823	-7.38296	-0.00243769	0.000613053	0.956557	-7.39645	-0.0166007	0.00057185	0.958076	-7.46606	-0.0115405	0.000554696	0.958835	-7.49654
Q9BUA3	C11orf84	CK084_HUMAN	Uncharacterized protein C11orf84	0.154685	0.00156989	0.898312	-6.45518	0.048676	0.000937576	0.935507	-6.97127	0.0551	0.000893915	0.939478	-7.01901	-0.154617	0.00169735	0.892103	-6.37699
Q9HB07	C12orf10	MYG1_HUMAN	UPF0160 protein MYG1, mitochondrial	0.00815677	0.000396363	0.964843	-7.83278	-0.00999931	0.000401908	0.964623	-7.81889	0.0270633	0.000490174	0.961488	-7.62026	-0.0505297	0.000800165	0.947706	-7.12989
Q99622	C12orf57	C10_HUMAN	Protein C10	0.0302058	0.000892144	0.939657	-7.02099	0.0844863	0.00114026	0.920709	-6.77535	0.00215301	0.000774923	0.950169	-7.16197	-0.0122766	0.000779032	0.949402	-7.15668
Q9Y224	C14orf166	CN166_HUMAN	UPF0568 protein C14orf166	-0.0034172	0.000612862	0.956598	-7.39676	0.0131339	0.000615908	0.956267	-7.3918	0.0194558	0.000556903	0.958734	-7.49256	0.0712971	0.000661514	0.953966	-7.32032
Q7Z3J2;Q7Z3J2-2	C16orf62	CP062_HUMAN	UPF0505 protein C16orf62;Isoform 2 of UPF0505 protein C16orf62	0.0127047	0.000869864	0.942859	-7.0463	-0.0260434	0.000882996	0.940801	-7.03131	-0.0743428	0.000935278	0.935657	-6.97373	-0.130662	0.00127079	0.913494	-6.66684
Q96B23;Q96B23-2	C18orf25	CR025_HUMAN	Uncharacterized protein C18orf25;Isoform 2 of Uncharacterized protein C18orf25	-0.0482036	0.000906276	0.93815	-7.00526	0.0502144	0.000924632	0.936419	-6.98519	0.0456272	0.000826328	0.946139	-7.09769	0.299463	0.00609314	0.762472	-5.09448
Q9BQ61	C19orf43	CS043_HUMAN	Uncharacterized protein C19orf43	-0.0140561	0.00061919	0.955988	-7.38648	-0.0118885	0.000617937	0.956095	-7.38851	-0.0212592	0.000566135	0.958321	-7.47611	-0.0246529	0.000572144	0.958057	-7.46555
Q9NWV4	C1orf123	CA123_HUMAN	UPF0587 protein C1orf123	0.0878847	0.00100364	0.930448	-6.90312	0.061725	0.00077506	0.9501	-7.16179	0.0884947	0.00101017	0.929884	-6.89662	0.0246149	0.000565847	0.958336	-7.47662
Q8IYL3	C1orf174	CA174_HUMAN	UPF0688 protein C1orf174	0.0738942	0.00101458	0.929493	-6.89227	0.211668	0.00311364	0.836934	-5.76884	0.0841325	0.00103539	0.92807	-6.87194	0.0504333	0.000838852	0.945501	-7.08264
Q07021	C1QBP	C1QBP_HUMAN	Complement component 1 Q subcomponent-binding protein, mitochondrial	0.275641	0.00156197	0.898711	-6.46024	0.569111	0.00706413	0.745319	-4.94564	0.219342	0.00123513	0.915165	-6.69534	0.179209	0.00106627	0.925758	-6.84252
Q9GZN8;Q9GZN8-2	C20orf27	CT027_HUMAN	UPF0687 protein C20orf27;Isoform 2 of UPF0687 protein C20orf27	0.0273014	0.000889778	0.93992	-7.02365	-0.00694089	0.000867578	0.943322	-7.04894	0.0368373	0.000829365	0.945959	-7.09402	-0.0263571	0.000794777	0.94807	-7.13665
P30042	C21orf33	ES1_HUMAN	ES1 protein homolog, mitochondrial	-0.186619	0.00200998	0.878302	-6.20762	-0.0676681	0.000989093	0.931709	-6.91773	0.0677306	0.000930738	0.935983	-6.9786	0.024992	0.000789398	0.94852	-7.14345
Q9BRJ6	C7orf50	CG050_HUMAN	Uncharacterized protein C7orf50	-0.00556867	0.000502583	0.961006	-7.59525	0.0101783	0.000508704	0.96069	-7.58314	0.0188333	0.000474212	0.961937	-7.65338	-0.0210346	0.000472739	0.961989	-7.65649
Q9BUH6	C9orf142	PAXX_HUMAN	Protein PAXX	0.0262877	0.000653472	0.954284	-7.33256	-0.0976993	0.0011469	0.920275	-6.76954	-0.0448322	0.000691495	0.952896	-7.27596	0.0122014	0.000557134	0.958709	-7.49215
Q5T6V5	C9orf64	CI064_HUMAN	UPF0553 protein C9orf64	-0.00233643	0.000866215	0.943891	-7.05051	0.149834	0.00180438	0.88734	-6.31573	0.156474	0.00199421	0.879	-6.21551	0.181382	0.00186591	0.884682	-6.28214
Q9HB71;Q9HB71-3	CACYBP	CYBP_HUMAN	Calcyclin-binding protein;Isoform 3 of Calcyclin-binding protein	0.0202545	0.000421499	0.963928	-7.77127	-0.0352594	0.000499578	0.961228	-7.60125	0.0836462	0.00219882	0.869833	-6.11763	0.117032	0.00668155	0.75215	-5.0017
P27708	CAD	PYR1_HUMAN	CAD protein	-0.0598491	0.00105063	0.926944	-6.85732	-0.059385	0.00120699	0.916712	-6.71842	-0.0610592	0.00140875	0.906151	-6.56364	-0.148138	0.178525	0.253037	-1.52638
Q8NFZ8	CADM4	CADM4_HUMAN	Cell adhesion molecule 4	-0.00989808	0.000505455	0.960844	-7.58955	-0.0609195	0.000745017	0.951209	-7.20136	-0.0485322	0.000620991	0.955848	-7.38357	-0.0888446	0.00100994	0.929916	-6.89685
Q9P1Z2;Q9P1Z2-2;Q9P1Z2-3	CALCOCO1	CACO1_HUMAN	Calcium-binding and coiled-coil domain-containing protein 1;Isoform 2 of Calcium-binding and coiled-coil domain-containing protein 1;Isoform 3 of Calcium-binding and coiled-coil domain-containing protein 1	-0.130961	0.00113438	0.920991	-6.78053	0.181689	0.00180218	0.887422	-6.31696	0.0162186	0.000781037	0.949216	-7.15411	0.0646	0.000864817	0.944232	-7.05213
Q05682;Q05682-2;Q05682-3;Q05682-4;Q05682-5;Q05682-6	CALD1	CALD1_HUMAN	Caldesmon;Isoform 2 of Caldesmon;Isoform 3 of Caldesmon;Isoform 4 of Caldesmon;Isoform 5 of Caldesmon;Isoform 6 of Caldesmon	0.225252	0.583363	0.0771744	0.336596	0.17989	0.125329	0.319119	-1.9429	0.204772	0.694551	0.052078	0.821481	0.338375	0.999959	4.87444e-06	10.0971
P0DP23;P0DP24;P0DP25	CALM1;CALM2;CALM3	CALM1_HUMAN;CALM2_HUMAN;CALM3_HUMAN	Calmodulin-1;Calmodulin-2;Calmodulin-3	-0.0231455	0.000413418	0.964198	-7.79064	-0.0977638	0.00135589	0.909049	-6.60194	-0.0645081	0.000588456	0.957507	-7.43742	-0.135	0.00499702	0.785617	-5.2939
P27797	CALR	CALR_HUMAN	Calreticulin	0.403548	0.00143761	0.904416	-6.54334	0.482963	0.00247856	0.858508	-5.9976	0.448662	0.0033272	0.83141	-5.70229	0.58145	0.0136879	0.662167	-4.27746
O43852;O43852-3	CALU	CALU_HUMAN	Calumenin;Isoform 3 of Calumenin	0.0670761	0.00174008	0.890086	-6.35208	0.0300918	0.000546402	0.959435	-7.51161	0.0801208	0.00309381	0.837734	-5.77525	0.0761411	0.00191376	0.882522	-6.25677
Q8IU85;Q8IU85-2	CAMK1D	KCC1D_HUMAN	Calcium/calmodulin-dependent protein kinase type 1D;Isoform 2 of Calcium/calmodulin-dependent protein kinase type 1D	-0.175516	0.00187549	0.884106	-6.27701	-0.181752	0.00199931	0.878716	-6.21295	-0.215436	0.00208887	0.874619	-6.16904	-0.0728504	0.000825078	0.94622	-7.09921
Q13557;Q13557-10;Q13557-11;Q13557-6;Q13557-8	CAMK2D	KCC2D_HUMAN	Calcium/calmodulin-dependent protein kinase type II subunit delta;Isoform Delta 10 of Calcium/calmodulin-dependent protein kinase type II subunit delta;Isoform Delta 11 of Calcium/calmodulin-dependent protein kinase type II subunit delta;Isoform Delta 9 of Calcium/calmodulin-dependent protein kinase type II subunit delta;Isoform Delta 6 of Calcium/calmodulin-dependent protein kinase type II subun…	0.0702597	0.000798785	0.947781	-7.13162	0.0202436	0.000413492	0.964192	-7.79046	0.0174013	0.000369564	0.965767	-7.90282	0.138142	0.00916851	0.711267	-4.68277
Q13555;Q13555-10;Q13555-2;Q13555-3;Q13555-4;Q13555-5;Q13555-6;Q13555-7;Q13555-8;Q13555-9	CAMK2G	KCC2G_HUMAN	Calcium/calmodulin-dependent protein kinase type II subunit gamma;Isoform 10 of Calcium/calmodulin-dependent protein kinase type II subunit gamma;Isoform 2 of Calcium/calmodulin-dependent protein kinase type II subunit gamma;Isoform 3 of Calcium/calmodulin-dependent protein kinase type II subunit gamma;Isoform 4 of Calcium/calmodulin-dependent protein kinase type II subunit gamma;Isoform 5 of Cal…	0.0267481	0.000886444	0.940364	-7.02741	-0.00871918	0.000868331	0.943122	-7.04807	-0.00714059	0.000776316	0.949791	-7.16017	-0.189753	0.00174465	0.88993	-6.34945
Q86VP6	CAND1	CAND1_HUMAN	Cullin-associated NEDD8-dissociated protein 1	-0.142196	0.0197516	0.615181	-3.90457	-0.203727	0.170614	0.260333	-1.58129	-0.136989	0.0348374	0.53972	-3.32161	-0.0479527	0.000571868	0.958068	-7.46603
P27824;P27824-2	CANX	CALX_HUMAN	Calnexin;Isoform 2 of Calnexin	0.551026	0.00449301	0.799039	-5.40073	0.598296	0.00684244	0.74919	-4.97775	0.457464	0.00409689	0.809628	-5.49342	0.503317	0.00649883	0.75465	-5.02961
Q01518	CAP1	CAP1_HUMAN	Adenylyl cyclase-associated protein 1	0.170108	0.00964759	0.704248	-4.63135	0.167695	0.0100333	0.700222	-4.59176	0.150656	0.00908684	0.711987	-4.6918	0.176403	0.0080461	0.729199	-4.81449
P40123	CAP2	CAP2_HUMAN	Adenylyl cyclase-associated protein 2	0.111805	0.00252115	0.856891	-5.98052	0.108729	0.00250885	0.857332	-5.98542	0.108934	0.00445186	0.801285	-5.40997	-0.00970613	0.000353888	0.966002	-7.94618
P40121	CAPG	CAPG_HUMAN	Macrophage-capping protein	0.365893	0.00259052	0.85405	-5.9533	0.397414	0.00419233	0.807569	-5.4703	0.435045	0.0112932	0.686829	-4.4722	0.312189	0.00173546	0.890216	-6.35475
P07384	CAPN1	CAN1_HUMAN	Calpain-1 catalytic subunit	-0.0465562	0.000655873	0.954182	-7.32889	-0.118128	0.00543771	0.776058	-5.20894	-0.0610036	0.000743193	0.951275	-7.20381	-0.00599726	0.000348363	0.966215	-7.96192
P17655	CAPN2	CAN2_HUMAN	Calpain-2 catalytic subunit	0.0619362	0.00109765	0.923443	-6.81349	0.0470493	0.000778954	0.949412	-7.15678	0.0347943	0.000515619	0.960442	-7.56963	0.0220572	0.000411387	0.964285	-7.79557
O15484	CAPN5	CAN5_HUMAN	Calpain-5	0.0707345	0.000950817	0.934485	-6.95724	0.0117264	0.000868455	0.943095	-7.04793	-0.124076	0.00132522	0.910484	-6.62485	0.160895	0.00151364	0.900892	-6.49172
P04632	CAPNS1	CPNS1_HUMAN	Calpain small subunit 1	-0.102691	0.0013565	0.908978	-6.60149	-0.253123	0.196584	0.24137	-1.40778	-0.197694	0.0548481	0.471812	-2.84678	-0.0202072	0.000368634	0.965774	-7.90534
Q14444;Q14444-2	CAPRIN1	CAPR1_HUMAN	Caprin-1;Isoform 2 of Caprin-1	0.00352771	0.000434392	0.963469	-7.74113	-0.0574426	0.000805423	0.947395	-7.12334	-0.00757063	0.00039432	0.964945	-7.83795	0.0481939	0.000664691	0.953872	-7.31552
P52907	CAPZA1	CAZA1_HUMAN	F-actin-capping protein subunit alpha-1	-0.0202752	0.000392565	0.965026	-7.84242	0.0933202	0.000508041	0.960723	-7.58444	-0.0146888	0.00035001	0.966149	-7.9572	0.02499	0.000356443	0.965963	-7.93898
P47755	CAPZA2	CAZA2_HUMAN	F-actin-capping protein subunit alpha-2	0.10856	0.000491755	0.961425	-7.61704	0.080105	0.000442174	0.96316	-7.72336	0.146029	0.000634503	0.95511	-7.36203	0.248617	0.00180563	0.887285	-6.31504
P47756;P47756-2	CAPZB	CAPZB_HUMAN	F-actin-capping protein subunit beta;Isoform 2 of F-actin-capping protein subunit beta	0.107304	0.00231249	0.865451	-6.06712	0.0941438	0.00129176	0.912338	-6.65046	0.144429	0.00447454	0.799909	-5.40487	0.0278094	0.000379833	0.965657	-7.8754
Q9Y2V2	CARHSP1	CHSP1_HUMAN	Calcium-regulated heat-stable protein 1	-0.0406651	0.000666391	0.953817	-7.31297	-0.133956	0.00203376	0.877305	-6.19583	0.0258567	0.000568264	0.958217	-7.47236	0.291281	0.0046627	0.79512	-5.36349
Q86X55;Q86X55-1	CARM1	CARM1_HUMAN	Histone-arginine methyltransferase CARM1;Isoform 1 of Histone-arginine methyltransferase CARM1	-0.261192	0.00230943	0.865568	-6.06844	0.000151815	0.000612646	0.956709	-7.39711	-0.0590717	0.000813055	0.946937	-7.1139	-0.166998	0.00377033	0.819437	-5.57682
P49589;P49589-3	CARS	SYCC_HUMAN	Cysteine--tRNA ligase, cytoplasmic;Isoform 3 of Cysteine--tRNA ligase, cytoplasmic	0.105806	0.00207212	0.875192	-6.17711	0.143213	0.01559	0.647811	-4.14541	0.10031	0.00362326	0.823028	-5.61675	0.26973	0.974386	0.00409803	3.63869
P42574	CASP3	CASP3_HUMAN	Caspase-3	-0.00444181	0.000613871	0.956457	-7.39511	0.0578314	0.000853082	0.944848	-7.0658	0.00043573	0.000548034	0.959383	-7.50862	0.099104	0.00143224	0.904631	-6.54708
P55212	CASP6	CASP6_HUMAN	Caspase-6	0.0388831	0.000649966	0.954404	-7.33794	0.0486278	0.00067418	0.953562	-7.30134	0.0683001	0.000710117	0.952366	-7.24937	0.121153	0.00109454	0.923631	-6.81633
P55210;P55210-3;P55210-4	CASP7	CASP7_HUMAN	Caspase-7;Isoform Alpha' of Caspase-7;Isoform 4 of Caspase-7	-0.0283044	0.000891387	0.939781	-7.02184	0.00646514	0.000867435	0.943363	-7.0491	0.022177	0.000793871	0.948133	-7.1378	0.461657	0.0483838	0.491423	-2.979
Q14790;Q14790-2;Q14790-3;Q14790-4;Q14790-5;Q14790-6;Q14790-7;Q14790-8;Q14790-9	CASP8	CASP8_HUMAN	Caspase-8;Isoform 2 of Caspase-8;Isoform 3 of Caspase-8;Isoform 4 of Caspase-8;Isoform 5 of Caspase-8;Isoform 6 of Caspase-8;Isoform 7 of Caspase-8;Isoform 8 of Caspase-8;Isoform 9 of Caspase-8	0.00862445	0.000867992	0.943239	-7.04846	-0.0171382	0.000875433	0.941794	-7.03992	-0.0261844	0.000796169	0.947989	-7.1349	0.155849	0.00148298	0.902308	-6.51222
P20810;P20810-10;P20810-2;P20810-3;P20810-4;P20810-5;P20810-6;P20810-7;P20810-8;P20810-9	CAST	ICAL_HUMAN	Calpastatin;Isoform 10 of Calpastatin;Isoform 2 of Calpastatin;Isoform 3 of Calpastatin;Isoform 4 of Calpastatin;Isoform 5 of Calpastatin;Isoform 6 of Calpastatin;Isoform 7 of Calpastatin;Isoform 8 of Calpastatin;Isoform 9 of Calpastatin	0.0504778	0.000485932	0.961586	-7.62896	0.0103616	0.000392853	0.96501	-7.84168	0.092213	0.000702118	0.95263	-7.26071	0.190798	0.00268989	0.851285	-5.91556
P04040	CAT	CATA_HUMAN	Catalase	0.0374434	0.000637381	0.954989	-7.3575	-0.017066	0.000531402	0.959892	-7.53946	0.0498949	0.00084821	0.945125	-7.07153	-0.203637	0.10364	0.358272	-2.15742
Q03135	CAV1	CAV1_HUMAN	Caveolin-1	-0.224307	0.0130732	0.66821	-4.32403	-0.151936	0.00308228	0.838131	-5.779	-0.256934	0.0727319	0.426924	-2.54546	-0.389494	0.491104	0.106821	-0.0355869
Q6NZI2	CAVIN1	CAVN1_HUMAN	Caveolae-associated protein 1	-0.00753252	0.000391285	0.965122	-7.84568	0.0155245	0.000402088	0.964618	-7.81844	-0.0271665	0.000411126	0.964298	-7.7962	-0.184436	0.0107069	0.692448	-4.5261
Q969G5	CAVIN3	CAVN3_HUMAN	Caveolae-associated protein 3	-0.0311854	0.00065365	0.954275	-7.33228	-0.165663	0.00251518	0.857156	-5.98289	-0.271772	0.0124508	0.674503	-4.37344	-0.181412	0.00241526	0.861387	-6.02353
Q13951	CBFB	PEBB_HUMAN	Core-binding factor subunit beta	-0.0254719	0.000539012	0.959662	-7.52523	-0.0123574	0.000507577	0.960749	-7.58536	0.0258647	0.000492138	0.961419	-7.61626	-0.0318116	0.000506816	0.960785	-7.58686
P22681	CBL	CBL_HUMAN	E3 ubiquitin-protein ligase CBL	-0.0502283	0.000773174	0.950427	-7.16423	0.0781341	0.00100322	0.930521	-6.90354	0.0389386	0.000667387	0.953772	-7.31147	-0.0533963	0.000709582	0.952381	-7.25012
P16152	CBR1	CBR1_HUMAN	Carbonyl reductase [NADPH] 1	0.16682	0.000638062	0.954976	-7.35644	0.204849	0.000831851	0.945816	-7.09103	0.240704	0.00139049	0.906958	-6.57671	0.438152	0.0162149	0.641287	-4.10547
O75828	CBR3	CBR3_HUMAN	Carbonyl reductase [NADPH] 3	0.0393623	0.000449054	0.962872	-7.70792	0.036981	0.000439714	0.963249	-7.72895	-5.92716e-05	0.000346694	0.966341	-7.96672	0.424132	0.998268	0.000238179	6.35652
P0DN79;P35520;P35520-2	CBSL;CBS;CBS	CBSL_HUMAN;CBS_HUMAN;CBS_HUMAN	Cystathionine beta-synthase-like protein;Cystathionine beta-synthase;Isoform 2 of Cystathionine beta-synthase	-0.0725144	0.000708214	0.952438	-7.25206	0.0654976	0.000998295	0.930972	-6.90846	-0.0473846	0.000655484	0.954204	-7.32948	-6.56303e-05	0.000387595	0.965581	-7.85516
P83916	CBX1	CBX1_HUMAN	Chromobox protein homolog 1	-0.0287615	0.000535295	0.959786	-7.53216	0.0820816	0.000772946	0.950437	-7.16453	0.0658285	0.000692358	0.952872	-7.27472	0.0114556	0.000454143	0.962656	-7.69664
Q13185	CBX3	CBX3_HUMAN	Chromobox protein homolog 3	-0.0128583	0.000401554	0.964628	-7.81977	0.014541	0.000403959	0.964524	-7.81379	0.0103549	0.000357659	0.965933	-7.93557	-0.0246673	0.000408857	0.964385	-7.80174
P45973	CBX5	CBX5_HUMAN	Chromobox protein homolog 5	0.00017946	0.000433319	0.963588	-7.7436	0.0306557	0.000505561	0.960834	-7.58934	0.0165245	0.000409026	0.964382	-7.80132	-0.20826	0.176807	0.256179	-1.53813
Q6P1N0	CC2D1A	C2D1A_HUMAN	Coiled-coil and C2 domain-containing protein 1A	-0.0151576	0.000397514	0.964795	-7.82988	-0.00570433	0.00038904	0.965315	-7.85144	-0.0247317	0.000382436	0.965619	-7.86857	0.00269951	0.000346922	0.966285	-7.96606
Q5T0F9;Q5T0F9-2	CC2D1B	C2D1B_HUMAN	Coiled-coil and C2 domain-containing protein 1B;Isoform 2 of Coiled-coil and C2 domain-containing protein 1B	-0.116557	0.00136423	0.908621	-6.5958	-0.0702661	0.00104086	0.927612	-6.86666	-1.23248	0.00249723	0.85777	-5.99007	-1.18872	0.00287009	0.845221	-5.85054
Q8IX12;Q8IX12-2	CCAR1	CCAR1_HUMAN	Cell division cycle and apoptosis regulator protein 1;Isoform 2 of Cell division cycle and apoptosis regulator protein 1	0.0579582	0.000645045	0.954655	-7.34555	-0.0257503	0.000437515	0.963366	-7.73396	-0.0482585	0.00057605	0.957941	-7.45874	-0.0241813	0.000386473	0.965594	-7.85806
Q8N163	CCAR2	CCAR2_HUMAN	Cell cycle and apoptosis regulator protein 2	0.118695	0.00631096	0.758119	-5.05914	0.0646936	0.000849651	0.945035	-7.06983	0.067448	0.000876402	0.941642	-7.03881	1.94156e-05	0.000346694	0.966343	-7.96672
Q8WUD4	CCDC12	CCD12_HUMAN	Coiled-coil domain-containing protein 12	0.120607	0.00134397	0.909509	-6.61079	0.166003	0.00218383	0.870415	-6.12449	0.176643	0.00254064	0.85618	-5.97279	0.23449	0.00431766	0.804807	-5.44071
Q96CT7	CCDC124	CC124_HUMAN	Coiled-coil domain-containing protein 124	0.480676	0.168436	0.262408	-1.59675	0.44486	0.0862157	0.39358	-2.36074	0.362335	0.0672731	0.441377	-2.62935	0.389836	0.178057	0.255135	-1.52957
Q5T9S5;Q5T9S5-2	CCDC18	CCD18_HUMAN	Coiled-coil domain-containing protein 18;Isoform 2 of Coiled-coil domain-containing protein 18	-0.108556	0.00133038	0.910207	-6.62096	-0.0752949	0.0010842	0.924312	-6.82583	-0.0364841	0.000829062	0.945997	-7.09439	-0.0969908	0.0010696	0.925509	-6.8394
O60826	CCDC22	CCD22_HUMAN	Coiled-coil domain-containing protein 22	-0.023729	0.000401731	0.964626	-7.81933	-0.016672	0.000394009	0.96495	-7.83874	0.0115983	0.000350913	0.966107	-7.95462	-0.11803	0.00103537	0.928081	-6.87196
Q96MW1	CCDC43	CCD43_HUMAN	Coiled-coil domain-containing protein 43	-0.0456337	0.000736673	0.951511	-7.21263	-0.0662544	0.000959924	0.933827	-6.9477	-0.0606311	0.000914425	0.937456	-6.9963	-0.0160538	0.000563776	0.95842	-7.48029
Q96A33	CCDC47	CCD47_HUMAN	Coiled-coil domain-containing protein 47	0.133271	0.00203295	0.877369	-6.19623	0.126995	0.00195	0.881169	-6.23797	0.0761592	0.000920094	0.936882	-6.99011	-0.0407963	0.000624108	0.955656	-7.37856
Q8IVM0	CCDC50	CCD50_HUMAN	Coiled-coil domain-containing protein 50	0.00763237	0.000867939	0.94326	-7.04852	0.0628447	0.00100961	0.929968	-6.89718	-0.0235253	0.000797042	0.947914	-7.13381	0.0171016	0.000782482	0.949078	-7.15226
Q4VC31	CCDC58	CCD58_HUMAN	Coiled-coil domain-containing protein 58	0.027834	0.000665799	0.953835	-7.31386	0.0841012	0.00122999	0.915488	-6.69952	0.0575217	0.000856323	0.944679	-7.06201	0.0557238	0.000757411	0.950841	-7.18485
Q16204	CCDC6	CCDC6_HUMAN	Coiled-coil domain-containing protein 6	0.52953	0.00231061	0.86549	-6.06793	0.551939	0.00263143	0.852891	-5.93759	0.359701	0.00080612	0.947348	-7.12247	0.306358	0.000728448	0.951755	-7.22387
A6NKD9	CCDC85C	CC85C_HUMAN	Coiled-coil domain-containing protein 85C	-0.227642	0.00175169	0.889563	-6.34542	-0.193883	0.00156555	0.898468	-6.45795	0.0620916	0.000822703	0.946373	-7.10209	0.276343	0.00129765	0.912023	-6.6459
Q3V6T2;Q3V6T2-2;Q3V6T2-3;Q3V6T2-4	CCDC88A	GRDN_HUMAN	Girdin;Isoform 2 of Girdin;Isoform 3 of Girdin;Isoform 4 of Girdin	-0.0489649	0.000723154	0.951937	-7.23116	-0.0870932	0.00106637	0.925746	-6.84243	-0.0954233	0.00139222	0.906865	-6.57546	-0.308784	0.143707	0.290598	-1.78484
Q9Y3X0	CCDC9	CCDC9_HUMAN	Coiled-coil domain-containing protein 9	0.104809	0.00101113	0.9298	-6.89568	0.104162	0.00101137	0.929758	-6.89543	0.127543	0.00103918	0.92778	-6.86829	0.437043	0.01032	0.696285	-4.56329
P14635;P14635-2	CCNB1	CCNB1_HUMAN	G2/mitotic-specific cyclin-B1;Isoform 2 of G2/mitotic-specific cyclin-B1	0.00607731	0.000866793	0.943608	-7.04984	0.00783582	0.000867367	0.943383	-7.04918	0.00552457	0.000775477	0.949957	-7.16126	-0.0200866	0.00078118	0.949194	-7.15392
O95067	CCNB2	CCNB2_HUMAN	G2/mitotic-specific cyclin-B2	-0.0162591	0.000873603	0.942132	-7.04201	0.0794757	0.00107095	0.925342	-6.83814	0.0613083	0.000912189	0.937622	-6.99875	0.0228948	0.000788954	0.948554	-7.14401
Q8N7R7;Q8N7R7-3	CCNYL1	CCYL1_HUMAN	Cyclin-Y-like protein 1;Isoform 3 of Cyclin-Y-like protein 1	-0.110569	0.00117594	0.91849	-6.74451	0.0898618	0.00103078	0.928488	-6.87641	-0.0408534	0.000819804	0.946532	-7.10563	-0.0559959	0.000845849	0.945183	-7.07432
O14618	CCS	CCS_HUMAN	Copper chaperone for superoxide dismutase	-0.0729379	0.000927657	0.936202	-6.98192	-0.0970172	0.00132349	0.910621	-6.62616	-0.104742	0.0014176	0.905714	-6.55737	-0.0710319	0.00073463	0.951546	-7.21541
P78371	CCT2	TCPB_HUMAN	T-complex protein 1 subunit beta	0.00571796	0.000388533	0.965363	-7.85274	-0.117315	0.0011762	0.918475	-6.74429	-0.0636902	0.00044183	0.963171	-7.72414	0.182038	0.000794239	0.948104	-7.13733
P49368	CCT3	TCPG_HUMAN	T-complex protein 1 subunit gamma	-0.0522068	0.00064077	0.954834	-7.3522	-0.149215	0.0148883	0.652553	-4.19218	-0.0527703	0.000687948	0.953018	-7.28111	0.102178	0.00241124	0.861511	-6.0252
P50991	CCT4	TCPD_HUMAN	T-complex protein 1 subunit delta	-0.00182389	0.000387652	0.965531	-7.85502	-0.249974	0.00496196	0.78641	-5.30098	-0.0507526	0.000394917	0.964916	-7.83644	0.133176	0.000629776	0.955378	-7.36952
P48643	CCT5	TCPE_HUMAN	T-complex protein 1 subunit epsilon	0.00252839	0.000387795	0.965498	-7.85465	-0.14886	0.00181495	0.886846	-6.30988	0.0524043	0.000460634	0.962406	-7.68245	0.104481	0.00080126	0.94763	-7.12852
P40227	CCT6A	TCPZ_HUMAN	T-complex protein 1 subunit zeta	0.0114894	0.000396064	0.964858	-7.83354	0.00641497	0.000390263	0.965202	-7.8483	0.102649	0.00155803	0.898931	-6.46277	0.0945665	0.00173567	0.89019	-6.35462
Q92526	CCT6B	TCPW_HUMAN	T-complex protein 1 subunit zeta-2	-0.0977334	0.000992885	0.931388	-6.9139	-0.124822	0.00108586	0.924202	-6.82429	-0.175471	0.00135604	0.909014	-6.60183	-0.223031	0.00164893	0.894119	-6.40598
Q99832	CCT7	TCPH_HUMAN	T-complex protein 1 subunit eta	0.0972477	0.00186179	0.88491	-6.28435	0.0368167	0.000493948	0.961381	-7.61259	0.0910668	0.0019792	0.879566	-6.22308	0.144849	0.00673017	0.751081	-4.9944
P50990	CCT8	TCPQ_HUMAN	T-complex protein 1 subunit theta	-0.0121982	0.000400742	0.964658	-7.82179	-0.173414	0.0730809	0.424221	-2.5403	-0.0721231	0.00169686	0.892153	-6.37728	0.0613294	0.000673002	0.953585	-7.30309
Q6YHK3;Q6YHK3-4	CD109	CD109_HUMAN	CD109 antigen;Isoform 4 of CD109 antigen	-0.0747233	0.00103386	0.928224	-6.87342	-0.111667	0.00135156	0.909209	-6.60514	-0.0846588	0.00107196	0.925282	-6.83719	-0.398809	0.0326624	0.549388	-3.38832
P48509	CD151	CD151_HUMAN	CD151 antigen	0.122232	0.00141485	0.90579	-6.55931	0.0181096	0.000876867	0.941591	-7.03828	0.0795311	0.00103812	0.927869	-6.86931	0.139158	0.00150143	0.901459	-6.49984
Q9Y5K6	CD2AP	CD2AP_HUMAN	CD2-associated protein	-0.20877	0.00145107	0.903763	-6.534	-0.375436	0.00406145	0.810409	-5.50215	-0.259385	0.00202463	0.877757	-6.20034	-0.0161246	0.000777106	0.949613	-7.15916
O95400	CD2BP2	CD2B2_HUMAN	CD2 antigen cytoplasmic tail-binding protein 2	-0.0769352	0.00107737	0.924885	-6.83215	-0.0610158	0.000918776	0.937069	-6.99155	-0.0580671	0.000876904	0.941577	-7.03824	-0.0240319	0.0005839	0.957657	-7.4452
O15446;O15446-2	CD3EAP	RPA34_HUMAN	DNA-directed RNA polymerase I subunit RPA34;Isoform 2 of DNA-directed RNA polymerase I subunit RPA34	-0.152895	0.00111599	0.92232	-6.79689	0.0974793	0.000966185	0.933516	-6.94119	0.00406463	0.000774963	0.950153	-7.16192	-0.115477	0.000926315	0.936306	-6.98337
P16070;P16070-10;P16070-11;P16070-12;P16070-13;P16070-14;P16070-16;P16070-17;P16070-18;P16070-3;P16070-4;P16070-5;P16070-6;P16070-7;P16070-8	CD44	CD44_HUMAN	CD44 antigen;Isoform 10 of CD44 antigen;Isoform 11 of CD44 antigen;Isoform 12 of CD44 antigen;Isoform 13 of CD44 antigen;Isoform 14 of CD44 antigen;Isoform 16 of CD44 antigen;Isoform 17 of CD44 antigen;Isoform 18 of CD44 antigen;Isoform 3 of CD44 antigen;Isoform 4 of CD44 antigen;Isoform 5 of CD44 antigen;Isoform 6 of CD44 antigen;Isoform 7 of CD44 antigen;Isoform 8 of CD44 antigen	-0.115086	0.00255493	0.855417	-5.96717	-0.050207	0.000533875	0.959844	-7.53481	-0.134731	0.00374574	0.820069	-5.58338	-0.204758	0.0848908	0.395812	-2.37768
P15529;P15529-10;P15529-11;P15529-12;P15529-13;P15529-14;P15529-15	CD46	MCP_HUMAN	Membrane cofactor protein;Isoform 2 of Membrane cofactor protein;Isoform C of Membrane cofactor protein;Isoform E of Membrane cofactor protein;Isoform G of Membrane cofactor protein;Isoform I of Membrane cofactor protein;Isoform K of Membrane cofactor protein	0.216539	0.00381322	0.818374	-5.56546	0.157662	0.00198867	0.879252	-6.2183	0.222896	0.00530021	0.779688	-5.2347	0.125204	0.00110783	0.922745	-6.80424
Q08722;Q08722-2;Q08722-3;Q08722-4	CD47	CD47_HUMAN	Leukocyte surface antigen CD47;Isoform OA3-293 of Leukocyte surface antigen CD47;Isoform OA3-305 of Leukocyte surface antigen CD47;Isoform OA3-312 of Leukocyte surface antigen CD47	0.00515768	0.000613972	0.956433	-7.39495	-0.139876	0.00267567	0.851666	-5.92088	-0.136541	0.00257959	0.854737	-5.95754	0.355774	0.116035	0.33527	-2.03053
P13987	CD59	CD59_HUMAN	CD59 glycoprotein	-0.111596	0.00211404	0.873697	-6.15704	-0.0446178	0.000509422	0.96066	-7.58172	-0.153536	0.0111997	0.688515	-4.48061	-0.186	0.0391572	0.521597	-3.20023
P60033	CD81	CD81_HUMAN	CD81 antigen	0.319423	0.0124986	0.673816	-4.36956	0.382719	0.0306287	0.560719	-3.45471	0.181754	0.00282922	0.846402	-5.86492	0.188967	0.00223217	0.868802	-6.10255
P21926	CD9	CD9_HUMAN	CD9 antigen	-0.249677	0.00501668	0.785218	-5.28996	-0.120606	0.00140372	0.906434	-6.56723	-0.166234	0.0024235	0.860971	-6.02011	-0.376211	0.0179959	0.627198	-3.99945
Q8TCZ2;Q8TCZ2-2;Q8TCZ2-3;Q8TCZ2-5;Q8TCZ2-6	CD99L2	C99L2_HUMAN	CD99 antigen-like protein 2;Isoform 2 of CD99 antigen-like protein 2;Isoform 3 of CD99 antigen-like protein 2;Isoform 5 of CD99 antigen-like protein 2;Isoform 6 of CD99 antigen-like protein 2	0.0487825	0.000941761	0.935248	-6.96682	-0.0830933	0.00112485	0.921628	-6.78898	-0.0623423	0.000932419	0.93586	-6.97679	-0.165308	0.00198758	0.879315	-6.21885
Q13042;Q13042-2;Q13042-3;Q13042-4	CDC16	CDC16_HUMAN	Cell division cycle protein 16 homolog;Isoform 2 of Cell division cycle protein 16 homolog;Isoform 3 of Cell division cycle protein 16 homolog;Isoform 4 of Cell division cycle protein 16 homolog	-0.0458847	0.000924554	0.936427	-6.98527	-0.0526357	0.000949313	0.934577	-6.95882	-0.0139827	0.000781448	0.949161	-7.15358	0.0421761	0.000822761	0.946361	-7.10202
Q9UJX2;Q9UJX2-3	CDC23	CDC23_HUMAN	Cell division cycle protein 23 homolog;Isoform 3 of Cell division cycle protein 23 homolog	0.0714408	0.00104222	0.9275	-6.86536	0.00532684	0.000866997	0.943533	-7.04961	0.0475765	0.000854975	0.944757	-7.06358	0.0454119	0.000827266	0.946077	-7.09656
Q8NHZ8	CDC26	CDC26_HUMAN	Anaphase-promoting complex subunit CDC26	0.0767967	0.00105454	0.926737	-6.85359	0.0885889	0.00114792	0.920234	-6.76866	0.124502	0.00158984	0.897347	-6.44253	0.317742	0.0120841	0.67745	-4.40371
P30260;P30260-2	CDC27	CDC27_HUMAN	Cell division cycle protein 27 homolog;Isoform 2 of Cell division cycle protein 27 homolog	0.148311	0.00175737	0.8893	-6.34218	0.141777	0.00171436	0.891219	-6.367	0.111322	0.00119056	0.91764	-6.73214	0.142094	0.00150634	0.901208	-6.49657
Q16543	CDC37	CDC37_HUMAN	Hsp90 co-chaperone Cdc37	0.277923	0.00244561	0.859878	-6.01101	0.267584	0.0021628	0.871457	-6.13419	0.273725	0.00461147	0.795934	-5.37459	0.324226	0.0100679	0.700028	-4.58829
P60953	CDC42	CDC42_HUMAN	Cell division control protein 42 homolog	0.175337	0.000750387	0.951041	-7.19417	0.148353	0.00063833	0.954968	-7.35602	0.19304	0.000961433	0.933771	-6.94612	0.109705	0.000523818	0.960144	-7.55384
Q9H3Q1;Q9H3Q1-2	CDC42EP4	BORG4_HUMAN	Cdc42 effector protein 4;Isoform 2 of Cdc42 effector protein 4	-0.00240816	0.00086622	0.943871	-7.0505	0.0811314	0.00106521	0.925888	-6.84352	0.0269329	0.000798173	0.947804	-7.13239	0.42407	0.0484314	0.490339	-2.97796
Q99459	CDC5L	CDC5L_HUMAN	Cell division cycle 5-like protein	-0.0206661	0.000403937	0.964527	-7.81385	0.0359505	0.000439205	0.963283	-7.7301	-0.00888427	0.000350453	0.966127	-7.95593	-0.0271237	0.000374464	0.965714	-7.88964
Q6P1J9	CDC73	CDC73_HUMAN	Parafibromin	0.0293906	0.000580913	0.957771	-7.45033	-0.0453448	0.000727265	0.951775	-7.22549	0.00504146	0.000449943	0.962845	-7.70594	0.0313715	0.00054261	0.959547	-7.51858
Q53HL2	CDCA8	BOREA_HUMAN	Borealin	-0.00686542	0.000866639	0.943662	-7.05002	-0.0261092	0.000874535	0.941953	-7.04094	0.0833387	0.000874616	0.941946	-7.04085	0.130216	0.00102008	0.929129	-6.88686
P55290;P55290-4	CDH13	CAD13_HUMAN	Cadherin-13;Isoform 4 of Cadherin-13	-0.0123334	0.000503247	0.960977	-7.59393	-0.0804043	0.00079662	0.947955	-7.13434	-0.189219	0.00200443	0.878525	-6.21039	-0.231892	0.00257967	0.854691	-5.95751
P19022;P19022-2	CDH2	CADH2_HUMAN	Cadherin-2;Isoform 2 of Cadherin-2	0.16273	0.00242154	0.861096	-6.02093	0.0948895	0.000804042	0.947436	-7.12505	0.113898	0.00118501	0.918016	-6.73682	0.0360166	0.000430937	0.963658	-7.74912
O14735;O14735-3	CDIPT	CDIPT_HUMAN	CDP-diacylglycerol--inositol 3-phosphatidyltransferase;Isoform 3 of CDP-diacylglycerol--inositol 3-phosphatidyltransferase	-0.0553569	0.000931241	0.935966	-6.97806	-0.0775032	0.0010162	0.929365	-6.89066	0.00939913	0.000776886	0.949656	-7.15944	-0.0410023	0.000795377	0.948036	-7.1359
P06493	CDK1	CDK1_HUMAN	Cyclin-dependent kinase 1	0.149908	0.00187362	0.884251	-6.27801	0.0712956	0.000562112	0.958483	-7.48325	0.149243	0.00267922	0.851619	-5.91955	0.181263	0.00757524	0.736157	-4.87527
P21127;P21127-10;P21127-12;P21127-2;P21127-3;P21127-4;P21127-5;P21127-6;P21127-8;P21127-9	CDK11B	CD11B_HUMAN	Cyclin-dependent kinase 11B;Isoform SV11 of Cyclin-dependent kinase 11B;Isoform 7 of Cyclin-dependent kinase 11B;Isoform SV1 of Cyclin-dependent kinase 11B;Isoform 2 of Cyclin-dependent kinase 11B;Isoform 3 of Cyclin-dependent kinase 11B;Isoform SV4 of Cyclin-dependent kinase 11B;Isoform SV5 of Cyclin-dependent kinase 11B;Isoform 8 of Cyclin-dependent kinase 11B;Isoform SV10 of Cyclin-dependent k…	0.464623	0.0693751	0.43358	-2.59633	0.447008	0.0622925	0.457575	-2.7116	0.46254	0.20409	0.233877	-1.36093	0.464355	0.149205	0.285685	-1.74085
Q00537;Q00537-2	CDK17	CDK17_HUMAN	Cyclin-dependent kinase 17;Isoform 2 of Cyclin-dependent kinase 17	0.204479	0.0011385	0.920776	-6.77691	0.0156547	0.000867447	0.943356	-7.04909	0.23975	0.0012204	0.916097	-6.70735	0.466999	0.00377859	0.819296	-5.57462
Q07002;Q07002-2;Q07002-3	CDK18	CDK18_HUMAN	Cyclin-dependent kinase 18;Isoform 2 of Cyclin-dependent kinase 18;Isoform 3 of Cyclin-dependent kinase 18	0.00841224	0.000868042	0.943226	-7.0484	0.00779997	0.00086782	0.943287	-7.04866	-0.00635328	0.00077616	0.949812	-7.16038	-0.014213	0.000779915	0.949314	-7.15555
P24941	CDK2	CDK2_HUMAN	Cyclin-dependent kinase 2	0.0327545	0.000534893	0.959813	-7.53291	0.0145025	0.00042097	0.963945	-7.77253	0.0655717	0.00162243	0.895758	-6.42221	0.133175	0.0230211	0.597253	-3.74805
P11802	CDK4	CDK4_HUMAN	Cyclin-dependent kinase 4	0.0545998	0.000719375	0.952099	-7.23641	-0.00444776	0.000501782	0.961067	-7.59684	0.0737958	0.00118513	0.918002	-6.73671	0.0413534	0.000566463	0.958306	-7.47553
Q00535	CDK5	CDK5_HUMAN	Cyclin-dependent-like kinase 5	0.0925457	0.00105362	0.926795	-6.85447	-0.00634951	0.000866934	0.943547	-7.04968	0.149913	0.0015339	0.899889	-6.4784	0.0510592	0.00083224	0.945791	-7.09056
Q96JB5;Q96JB5-4	CDK5RAP3	CK5P3_HUMAN	CDK5 regulatory subunit-associated protein 3;Isoform 4 of CDK5 regulatory subunit-associated protein 3	0.204561	0.00119273	0.917421	-6.73032	0.182626	0.00120213	0.916964	-6.72246	0.146377	0.000840157	0.945444	-7.08108	0.134703	0.000689931	0.952948	-7.27823
Q00534	CDK6	CDK6_HUMAN	Cyclin-dependent kinase 6	0.0162946	0.000874652	0.941939	-7.04081	-0.0963986	0.0012144	0.916398	-6.71229	0.0798276	0.00104158	0.927545	-6.86598	-0.199866	0.00272295	0.850276	-5.90331
P50613	CDK7	CDK7_HUMAN	Cyclin-dependent kinase 7	-0.0836466	0.00111113	0.922566	-6.80127	-0.0686712	0.00103487	0.928147	-6.87245	-0.0862049	0.00101664	0.929333	-6.89024	-0.13709	0.00129874	0.912007	-6.64506
P50750;P50750-2	CDK9	CDK9_HUMAN	Cyclin-dependent kinase 9;Isoform 2 of Cyclin-dependent kinase 9	0.0297031	0.000885289	0.940523	-7.02871	-0.0621115	0.000962799	0.933705	-6.9447	-0.0884476	0.000995525	0.931196	-6.91124	-0.130522	0.00124132	0.914839	-6.69033
Q5VV42;Q5VV42-2	CDKAL1	CDKAL_HUMAN	Threonylcarbamoyladenosine tRNA methylthiotransferase;Isoform 2 of Threonylcarbamoyladenosine tRNA methylthiotransferase	-0.0158146	0.000873557	0.942139	-7.04206	-0.126281	0.00142991	0.904865	-6.54871	-0.0425948	0.000837892	0.945558	-7.08378	0.0775878	0.000949161	0.934595	-6.95898
P42771;P42771-4	CDKN2A	CDN2A_HUMAN	Cyclin-dependent kinase inhibitor 2A;Isoform 5 of Cyclin-dependent kinase inhibitor 2A	0.333662	0.00399731	0.812484	-5.51813	0.233722	0.00118578	0.917959	-6.73617	0.251191	0.00183476	0.88604	-6.299	0.596938	0.0805071	0.404603	-2.43548
Q9NXV6	CDKN2AIP	CARF_HUMAN	CDKN2A-interacting protein	0.0402765	0.000606574	0.956947	-7.40708	0.0769329	0.00119085	0.917581	-6.7319	-0.0179028	0.000472174	0.962005	-7.65769	-0.0772186	0.00096274	0.933714	-6.94476
Q9UKY7	CDV3	CDV3_HUMAN	Protein CDV3 homolog	0.0984159	0.000992211	0.931449	-6.91458	0.137813	0.002973	0.841404	-5.8152	0.203032	0.0560626	0.468311	-2.82359	0.289382	0.791473	0.0347809	1.33383
O95319;O95319-2;O95319-3;O95319-4;O95319-5	CELF2	CELF2_HUMAN	CUGBP Elav-like family member 2;Isoform 2 of CUGBP Elav-like family member 2;Isoform 3 of CUGBP Elav-like family member 2;Isoform 4 of CUGBP Elav-like family member 2;Isoform 5 of CUGBP Elav-like family member 2	-0.12504	0.00147354	0.902818	-6.51861	-0.00674467	0.000867585	0.943308	-7.04893	-0.118358	0.00149788	0.901688	-6.50221	-0.128786	0.00138521	0.907255	-6.58051
O60308	CEP104	CE104_HUMAN	Centrosomal protein of 104 kDa	0.250478	0.00137006	0.908351	-6.59153	0.192684	0.00114174	0.920628	-6.77406	0.251855	0.00144322	0.90416	-6.53943	0.129891	0.000903037	0.938467	-7.00884
Q5SW79;Q5SW79-2;Q5SW79-3	CEP170	CE170_HUMAN	Centrosomal protein of 170 kDa;Isoform 2 of Centrosomal protein of 170 kDa;Isoform 3 of Centrosomal protein of 170 kDa	0.144697	0.00443529	0.801881	-5.41372	0.162408	0.00516718	0.781872	-5.26025	0.136042	0.00510667	0.782999	-5.27209	0.134258	0.00297621	0.841295	-5.81412
Q9BYV8;Q9BYV8-2;Q9BYV8-5	CEP41	CEP41_HUMAN	Centrosomal protein of 41 kDa;Isoform 2 of Centrosomal protein of 41 kDa;Isoform 5 of Centrosomal protein of 41 kDa	-0.204868	0.00177417	0.888476	-6.33265	-0.10749	0.0011034	0.923051	-6.80826	-0.191694	0.00184589	0.885535	-6.29295	-0.341142	0.00745021	0.738546	-4.89203
Q9C0F1;Q9C0F1-2	CEP44	CEP44_HUMAN	Centrosomal protein of 44 kDa;Isoform 2 of Centrosomal protein of 44 kDa	0.0133331	0.000871895	0.942452	-7.04397	0.0468922	0.000942216	0.935221	-6.96633	-0.0374238	0.000832962	0.945753	-7.08969	0.00201893	0.000774858	0.950201	-7.16206
Q53EZ4	CEP55	CEP55_HUMAN	Centrosomal protein of 55 kDa	-0.0865214	0.00102321	0.928913	-6.88379	-0.156424	0.00241938	0.861221	-6.02182	-0.0436173	0.000570455	0.958117	-7.4685	-0.256906	0.00145458	0.903584	-6.53158
Q8IW35;Q8IW35-2	CEP97	CEP97_HUMAN	Centrosomal protein of 97 kDa;Isoform 2 of Centrosomal protein of 97 kDa	-0.214482	0.00309674	0.83762	-5.7743	-0.098806	0.0009083	0.937962	-7.00303	-0.128946	0.00126496	0.913687	-6.67145	-0.395709	0.117685	0.329963	-2.01453
Q9Y6K0	CEPT1	CEPT1_HUMAN	Choline/ethanolaminephosphotransferase 1	-0.183375	0.00127149	0.913414	-6.6663	-0.245697	0.00171238	0.891371	-6.36816	-0.291406	0.00201329	0.878238	-6.20597	-0.329542	0.00269749	0.851094	-5.91273
Q96G23	CERS2	CERS2_HUMAN	Ceramide synthase 2	0.121618	0.00142157	0.905522	-6.55457	0.0567437	0.000980295	0.932411	-6.92668	-0.0124846	0.000780786	0.949265	-7.15443	-0.00691214	0.000776083	0.949839	-7.16047
Q9Y6A4	CFAP20	CFA20_HUMAN	Cilia- and flagella-associated protein 20	0.0450367	0.000758685	0.95081	-7.18317	0.0286039	0.000668906	0.953722	-7.3092	0.00499431	0.000549926	0.959136	-7.50518	-0.0801446	0.00090564	0.938224	-7.00596
Q9UEE9	CFDP1	CFDP1_HUMAN	Craniofacial development protein 1	0.00680228	0.000867455	0.943349	-7.04908	-0.068699	0.00103973	0.927724	-6.86776	0.00273149	0.000775025	0.950111	-7.16184	-0.0670367	0.000920162	0.936856	-6.99004
P23528	CFL1	COF1_HUMAN	Cofilin-1	0.327811	0.000729783	0.951715	-7.22203	0.210154	0.000508958	0.96068	-7.58264	0.524108	0.00259637	0.853866	-5.95104	0.666622	0.00843819	0.7227	-4.76651
Q9Y281;Q9Y281-3	CFL2	COF2_HUMAN	Cofilin-2;Isoform 3 of Cofilin-2	0.250023	0.00100359	0.930459	-6.90317	0.140136	0.000526137	0.960052	-7.54942	0.256412	0.00139426	0.906809	-6.57399	0.332043	0.00229702	0.866112	-6.07384
Q9UFW8	CGGBP1	CGBP1_HUMAN	CGG triplet repeat-binding protein 1	-0.00254397	0.000433841	0.963511	-7.7424	-0.0313415	0.000527492	0.960011	-7.54685	-0.057508	0.00107057	0.925378	-6.83849	0.0467361	0.000639373	0.954907	-7.35438
Q13111	CHAF1A	CAF1A_HUMAN	Chromatin assembly factor 1 subunit A	0.127939	0.001178	0.918418	-6.74276	0.0875293	0.00100689	0.930209	-6.89988	0.122936	0.000961719	0.933752	-6.94583	0.0514865	0.000822837	0.946355	-7.10193
Q13112	CHAF1B	CAF1B_HUMAN	Chromatin assembly factor 1 subunit B	0.0189103	0.000505659	0.960824	-7.58914	-0.158091	0.003582	0.824171	-5.62825	-0.0296797	0.000460273	0.962427	-7.68323	-0.0613823	0.000483689	0.961645	-7.63358
Q96JM3	CHAMP1	CHAP1_HUMAN	Chromosome alignment-maintaining phosphoprotein 1	-0.0374821	0.000702414	0.952625	-7.26029	-0.0409641	0.000715417	0.95223	-7.24193	0.0143101	0.000561025	0.958545	-7.48518	0.0314043	0.000608116	0.956888	-7.40454
Q9Y6H1	CHCHD2	CHCH2_HUMAN	Coiled-coil-helix-coiled-coil-helix domain-containing protein 2	-0.0376132	0.000589113	0.957484	-7.4363	0.212591	0.0387837	0.52304	-3.2102	-0.0117863	0.000457973	0.962523	-7.68824	0.190241	0.0254716	0.586223	-3.64439
Q9NX63	CHCHD3	MIC19_HUMAN	MICOS complex subunit MIC19	-0.181175	0.153747	0.277705	-1.70551	-0.044685	0.000570794	0.958109	-7.46791	-0.243036	0.815825	0.0311882	1.48831	-0.331462	0.960383	0.00651632	3.18808
Q14839;Q14839-2	CHD4	CHD4_HUMAN	Chromodomain-helicase-DNA-binding protein 4;Isoform 2 of Chromodomain-helicase-DNA-binding protein 4	0.318843	0.163759	0.268573	-1.63052	0.290272	0.0788583	0.409626	-2.45796	0.308055	0.530195	0.0932456	0.120927	0.182169	0.00963896	0.704438	-4.63226
Q9HCK8;Q9HCK8-2	CHD8	CHD8_HUMAN	Chromodomain-helicase-DNA-binding protein 8;Isoform 2 of Chromodomain-helicase-DNA-binding protein 8	-0.0691702	0.000993345	0.931328	-6.91344	-0.277447	0.00548861	0.775186	-5.19958	-0.128608	0.00131092	0.911252	-6.63572	-0.18813	0.00161496	0.896061	-6.42683
O14757;O14757-2;O14757-3	CHEK1	CHK1_HUMAN	Serine/threonine-protein kinase Chk1;Isoform 2 of Serine/threonine-protein kinase Chk1;Isoform 3 of Serine/threonine-protein kinase Chk1	-0.235881	0.00405254	0.810874	-5.50435	-0.194613	0.00315628	0.835951	-5.7552	-0.306746	0.017015	0.634807	-4.0565	-0.411344	0.0202051	0.612623	-3.88141
Q8IWX8	CHERP	CHERP_HUMAN	Calcium homeostasis endoplasmic reticulum protein	0.270286	0.00205381	0.876224	-6.186	0.0250604	0.000459146	0.962457	-7.68568	0.122284	0.000502403	0.961035	-7.59561	0.240577	0.000720541	0.95206	-7.23479
Q9BWS9;Q9BWS9-3	CHID1	CHID1_HUMAN	Chitinase domain-containing protein 1;Isoform 3 of Chitinase domain-containing protein 1	-0.324401	0.00851996	0.722033	-4.75679	-0.501944	0.0666507	0.444565	-2.63931	-0.216604	0.00202739	0.87766	-6.19898	-0.047332	0.000823169	0.946324	-7.10153
Q9HD42	CHMP1A	CHM1A_HUMAN	Charged multivesicular body protein 1a	0.120436	0.00146796	0.90298	-6.52241	-0.0102844	0.000504745	0.960893	-7.59095	0.119559	0.00207089	0.875293	-6.1777	0.133955	0.00124293	0.914792	-6.68904
Q7LBR1	CHMP1B	CHM1B_HUMAN	Charged multivesicular body protein 1b	-0.00271835	0.000866287	0.943817	-7.05043	-0.0258757	0.00088845	0.940097	-7.02514	0.0351026	0.000823519	0.9463	-7.1011	-0.101779	0.00113037	0.921271	-6.78408
Q9Y3E7;Q9Y3E7-3;Q9Y3E7-4	CHMP3	CHMP3_HUMAN	Charged multivesicular body protein 3;Isoform 3 of Charged multivesicular body protein 3;Isoform 4 of Charged multivesicular body protein 3	-0.056807	0.000951384	0.934421	-6.95664	-0.0974768	0.00115085	0.920001	-6.76611	0.0544944	0.000868241	0.943136	-7.04817	0.116837	0.00117292	0.918675	-6.74708
Q9BY43;Q9BY43-2	CHMP4A	CHM4A_HUMAN	Charged multivesicular body protein 4a;Isoform 2 of Charged multivesicular body protein 4a	-0.0211003	0.000878356	0.941372	-7.03658	0.0951251	0.00118398	0.918117	-6.73769	0.0053358	0.000775759	0.949909	-7.16089	-0.0465449	0.000833727	0.945728	-7.08877
Q9H444	CHMP4B	CHM4B_HUMAN	Charged multivesicular body protein 4b	0.47381	0.0095759	0.705567	-4.63888	0.449396	0.00799826	0.72999	-4.8205	0.434872	0.00878802	0.716231	-4.72554	0.426946	0.00684289	0.749054	-4.97768
Q9NZZ3	CHMP5	CHMP5_HUMAN	Charged multivesicular body protein 5	0.0144044	0.000870782	0.94267	-7.04525	0.127071	0.00122751	0.915687	-6.70154	0.0454829	0.000830336	0.94591	-7.09285	0.198864	0.00186767	0.884538	-6.2812
Q96FZ7	CHMP6	CHMP6_HUMAN	Charged multivesicular body protein 6	-0.0767374	0.0010136	0.929641	-6.89324	0.0206232	0.000876252	0.941671	-7.03898	-0.0917448	0.00102073	0.929107	-6.88622	-0.218481	0.0026996	0.850998	-5.91195
Q9UHD1	CHORDC1	CHRD1_HUMAN	Cysteine and histidine-rich domain-containing protein 1	0.129263	0.00619775	0.760253	-5.07735	0.0916385	0.00164087	0.894552	-6.41089	0.130586	0.0145251	0.655135	-4.21725	0.150224	0.020969	0.607407	-3.84352
Q99653	CHP1	CHP1_HUMAN	Calcineurin B homologous protein 1	0.125436	0.00105719	0.926564	-6.85108	-0.0247426	0.000453763	0.962665	-7.69748	0.0876186	0.000638824	0.954933	-7.35524	0.189557	0.00169121	0.892403	-6.38062
P0CG12	CHTF8	CTF8A_HUMAN	Chromosome transmission fidelity protein 8 homolog isoform 2	-1.50318	0.00185877	0.885081	-6.28598	0.819731	0.00100066	0.930737	-6.9061	-0.0502299	0.000775222	0.950037	-7.16159	-0.00947942	0.000774762	0.950322	-7.16218
O76071	CIAO1	CIAO1_HUMAN	Probable cytosolic iron-sulfur protein assembly protein CIAO1	-0.000110711	0.000612646	0.956717	-7.39711	0.0461645	0.000750206	0.951046	-7.19441	-0.0800032	0.00110171	0.923191	-6.80979	-0.0235546	0.000583025	0.957691	-7.4467
Q6FI81;Q6FI81-3	CIAPIN1	CPIN1_HUMAN	Anamorsin;Isoform 3 of Anamorsin	0.022399	0.00054562	0.959456	-7.51304	-0.0211656	0.000543116	0.959533	-7.51764	0.0294673	0.000539878	0.959641	-7.52363	0.0751287	0.00115113	0.919987	-6.76586
Q14011	CIRBP	CIRBP_HUMAN	Cold-inducible RNA-binding protein	0.0846532	0.000945883	0.934805	-6.96245	0.113407	0.00174819	0.889747	-6.34742	0.0694664	0.000857348	0.944581	-7.06081	-0.164187	0.00446734	0.800255	-5.40649
Q9NZ45	CISD1	CISD1_HUMAN	CDGSH iron-sulfur domain-containing protein 1	0.0134039	0.000617013	0.956173	-7.39	0.00881792	0.000614818	0.956352	-7.39357	-0.14052	0.0020456	0.876751	-6.19002	-0.245055	0.00769307	0.733571	-4.85971
Q8N5K1	CISD2	CISD2_HUMAN	CDGSH iron-sulfur domain-containing protein 2	0.153931	0.00134166	0.909632	-6.6125	-0.0865402	0.00108112	0.924545	-6.82868	0.028598	0.000792923	0.948196	-7.13899	0.368179	0.00456569	0.797543	-5.38461
O14578;O14578-4	CIT	CTRO_HUMAN	Citron Rho-interacting kinase;Isoform 4 of Citron Rho-interacting kinase	-0.142848	0.0180401	0.626899	-3.99695	-0.151049	0.053774	0.474697	-2.86769	-0.162504	0.204484	0.232799	-1.3585	-0.238935	0.697317	0.0513474	0.834555
Q8WWK9;Q8WWK9-5;Q8WWK9-6	CKAP2	CKAP2_HUMAN	Cytoskeleton-associated protein 2;Isoform 3 of Cytoskeleton-associated protein 2;Isoform 4 of Cytoskeleton-associated protein 2	0.164032	0.0017203	0.890989	-6.36353	0.314824	0.040498	0.51524	-3.16516	0.157312	0.000938456	0.935435	-6.97034	0.208679	0.00177063	0.888717	-6.33465
Q07065	CKAP4	CKAP4_HUMAN	Cytoskeleton-associated protein 4	-0.00747754	0.00039282	0.965018	-7.84177	0.0051964	0.000389971	0.965228	-7.84905	-0.110593	0.00697443	0.746298	-4.95851	-0.0866253	0.00125345	0.914322	-6.6806
Q14008;Q14008-2;Q14008-3	CKAP5	CKAP5_HUMAN	Cytoskeleton-associated protein 5;Isoform 2 of Cytoskeleton-associated protein 5;Isoform 3 of Cytoskeleton-associated protein 5	-0.038567	0.000562684	0.95845	-7.48223	-0.00294635	0.000388871	0.965338	-7.85187	-0.081669	0.00461263	0.795844	-5.37433	-0.166916	0.453352	0.117906	-0.187135
P12277	CKB	KCRB_HUMAN	Creatine kinase B-type	0.0815953	0.000479081	0.961785	-7.64316	0.132122	0.000574128	0.957993	-7.46208	0.188698	0.000878894	0.941269	-7.03597	0.0837249	0.000453978	0.962659	-7.69701
P61024	CKS1B	CKS1_HUMAN	Cyclin-dependent kinases regulatory subunit 1	0.0423464	0.000677217	0.953442	-7.29684	0.0113184	0.000617174	0.956156	-7.38974	0.0905095	0.000957217	0.93406	-6.95052	0.103432	0.00107742	0.924873	-6.8321
O75122;O75122-3	CLASP2	CLAP2_HUMAN	CLIP-associating protein 2;Isoform 3 of CLIP-associating protein 2	0.100405	0.000613905	0.956437	-7.39506	0.0267824	0.000445159	0.963067	-7.71663	0.137215	0.000825434	0.946183	-7.09878	0.0372441	0.000399022	0.964732	-7.82609
Q96S66;Q96S66-2;Q96S66-3;Q96S66-4	CLCC1	CLCC1_HUMAN	Chloride channel CLIC-like protein 1;Isoform 2 of Chloride channel CLIC-like protein 1;Isoform 3 of Chloride channel CLIC-like protein 1;Isoform 4 of Chloride channel CLIC-like protein 1	-0.0397299	0.000653524	0.95428	-7.33248	0.0471666	0.000666726	0.953799	-7.31246	-0.0964315	0.000965136	0.933564	-6.94228	-0.187945	0.00260856	0.85345	-5.94634
O14967	CLGN	CLGN_HUMAN	Calmegin	0.31743	0.00194006	0.881593	-6.2431	0.490458	0.00492584	0.78788	-5.30832	0.321803	0.00233854	0.864547	-6.05589	0.311971	0.00208785	0.87472	-6.16953
O00299	CLIC1	CLIC1_HUMAN	Chloride intracellular channel protein 1	0.106609	0.000491313	0.961447	-7.61794	-0.0245188	0.000392524	0.965031	-7.84252	0.0325048	0.000357825	0.965928	-7.93511	0.313803	0.00527975	0.780003	-5.23858
Q9Y696	CLIC4	CLIC4_HUMAN	Chloride intracellular channel protein 4	0.200147	0.00212226	0.873283	-6.15315	0.258057	0.00614659	0.760997	-5.08569	0.230201	0.00859144	0.720858	-4.74836	0.138242	0.0010667	0.925723	-6.84212
Q14677;Q14677-3	CLINT1	EPN4_HUMAN	Clathrin interactor 1;Isoform 3 of Clathrin interactor 1	0.00596163	0.000501971	0.961061	-7.59647	0.146761	0.00198884	0.879221	-6.21821	0.0147296	0.000456806	0.962582	-7.69079	0.0188711	0.000461532	0.962382	-7.6805
P30622;P30622-1;P30622-2	CLIP1	CLIP1_HUMAN	CAP-Gly domain-containing linker protein 1;Isoform 2 of CAP-Gly domain-containing linker protein 1;Isoform 3 of CAP-Gly domain-containing linker protein 1	-0.0475064	0.000659924	0.954043	-7.32273	0.0348178	0.000555776	0.958778	-7.49459	-0.0138784	0.000406855	0.964439	-7.80665	0.196999	0.110033	0.343955	-2.09041
P54105	CLNS1A	ICLN_HUMAN	Methylosome subunit pICln	0.0804566	0.00109122	0.923793	-6.81936	-0.00212162	0.000866203	0.943898	-7.05052	0.0400061	0.000837101	0.945609	-7.08473	0.0813954	0.00096802	0.933393	-6.93929
Q92989	CLP1	CLP1_HUMAN	Polyribonucleotide 5'-hydroxyl-kinase Clp1	-0.00747021	0.000867357	0.94339	-7.04919	-0.019192	0.000875036	0.941845	-7.04037	0.0123288	0.0007791	0.949396	-7.15659	-0.0859036	0.000936633	0.935551	-6.97228
Q9H078;Q9H078-2;Q9H078-4	CLPB	CLPB_HUMAN	Caseinolytic peptidase B protein homolog;Isoform 2 of Caseinolytic peptidase B protein homolog;Isoform 4 of Caseinolytic peptidase B protein homolog	-0.0369624	0.000687776	0.953037	-7.28136	-0.103447	0.00142771	0.905021	-6.55026	-0.0416264	0.000661558	0.953962	-7.32025	0.0346365	0.000593454	0.957342	-7.42896
Q16740	CLPP	CLPP_HUMAN	ATP-dependent Clp protease proteolytic subunit, mitochondrial	0.000351849	0.000866058	0.944112	-7.05069	-0.0325156	0.000897151	0.939116	-7.01539	-0.0636887	0.000922241	0.936651	-6.98778	-0.0423716	0.000823403	0.946306	-7.10124
O96005;O96005-4	CLPTM1	CLPT1_HUMAN	Cleft lip and palate transmembrane protein 1;Isoform 3 of Cleft lip and palate transmembrane protein 1	-0.0579913	0.000711162	0.952337	-7.2479	-0.147142	0.00162949	0.895288	-6.41786	-0.152497	0.00219913	0.86976	-6.11749	-0.161396	0.0016922	0.892353	-6.38003
O76031	CLPX	CLPX_HUMAN	ATP-dependent Clp protease ATP-binding subunit clpX-like, mitochondrial	-0.0707067	0.00105927	0.926344	-6.84912	-0.100836	0.0030626	0.838864	-5.78542	-0.0473949	0.000681153	0.953312	-7.29104	-0.103762	0.00224182	0.868429	-6.09822
P09496;P09496-2;P09496-3;P09496-4	CLTA	CLCA_HUMAN	Clathrin light chain A;Isoform Non-brain of Clathrin light chain A;Isoform 3 of Clathrin light chain A;Isoform 4 of Clathrin light chain A	0.0163335	0.000419772	0.96397	-7.77538	-0.0157723	0.000419396	0.963978	-7.77628	0.00410236	0.000349097	0.966183	-7.95981	0.028658	0.000436022	0.963409	-7.73738
P09497;P09497-2	CLTB	CLCB_HUMAN	Clathrin light chain B;Isoform Non-brain of Clathrin light chain B	-0.0750812	0.00319831	0.834721	-5.74193	-0.0805841	0.00349628	0.826804	-5.65255	-0.0569072	0.00196934	0.880095	-6.22809	-0.0263697	0.000452037	0.962748	-7.7013
Q00610;Q00610-2	CLTC	CLH1_HUMAN	Clathrin heavy chain 1;Isoform 2 of Clathrin heavy chain 1	0.170354	0.0320997	0.553651	-3.40628	0.0845624	0.00102129	0.929064	-6.88566	0.0975245	0.00334243	0.830855	-5.69771	0.0950097	0.00290293	0.843759	-5.83913
O75153	CLUH	CLU_HUMAN	Clustered mitochondria protein homolog	-0.0125611	0.000622883	0.955735	-7.38053	-0.147989	0.00439346	0.803062	-5.42323	-0.109406	0.00199827	0.878779	-6.21348	-0.120387	0.00175568	0.889379	-6.34314
Q8NFW8	CMAS	NEUA_HUMAN	N-acylneuraminate cytidylyltransferase	-0.0861306	0.00086116	0.944397	-7.05637	0.146797	0.00188228	0.883758	-6.27338	-0.106029	0.00119009	0.917683	-6.73253	-0.292718	0.00565844	0.772081	-5.16893
Q96DG6	CMBL	CMBL_HUMAN	Carboxymethylenebutenolidase homolog	0.197178	0.00193033	0.881925	-6.24813	0.028327	0.000882444	0.940869	-7.03193	0.174696	0.00171601	0.891142	-6.36604	0.00348848	0.000774915	0.950174	-7.16198
P30085	CMPK1	KCY_HUMAN	UMP-CMP kinase	0.00367728	0.000388904	0.965335	-7.85179	0.0347674	0.000538404	0.959696	-7.52636	0.0335062	0.00048053	0.961726	-7.64014	-0.0343646	0.000464894	0.962273	-7.67324
Q9BQ75;Q9BQ75-2	CMSS1	CMS1_HUMAN	Protein CMSS1;Isoform 2 of Protein CMSS1	0.0132416	0.000870535	0.942726	-7.04553	0.11194	0.00125369	0.91429	-6.68041	0.0475436	0.000826876	0.946102	-7.09703	-0.0648205	0.000877467	0.941489	-7.03759
Q8N1G2	CMTR1	CMTR1_HUMAN	Cap-specific mRNA (nucleoside-2'-O-)-methyltransferase 1	-0.0725611	0.00109839	0.923405	-6.81281	0.00743216	0.000504416	0.960909	-7.5916	-0.0245651	0.000510033	0.960624	-7.58052	0.201342	0.00951291	0.707245	-4.64555
P62633;P62633-2	CNBP	CNBP_HUMAN	Cellular nucleic acid-binding protein;Isoform 2 of Cellular nucleic acid-binding protein	0.227962	0.00145235	0.903703	-6.53312	0.371058	0.0107591	0.691216	-4.52119	0.186374	0.00114287	0.920546	-6.77307	0.207309	0.00176847	0.888876	-6.33587
Q96KP4	CNDP2	CNDP2_HUMAN	Cytosolic non-specific dipeptidase	0.073505	0.00192503	0.882164	-6.25089	0.0999349	0.00759269	0.735401	-4.87295	0.102457	0.0139906	0.659188	-4.25528	0.404058	1	2.79687e-08	15.3832
P51911	CNN1	CNN1_HUMAN	Calponin-1	0.0985274	0.00214856	0.872095	-6.14081	0.00382542	0.000388755	0.965348	-7.85217	0.102857	0.00387663	0.81599	-5.5489	0.131374	0.00140529	0.906359	-6.56611
Q99439	CNN2	CNN2_HUMAN	Calponin-2	0.0906888	0.000546246	0.959446	-7.51189	0.0628166	0.00046036	0.962424	-7.68304	0.113413	0.000747672	0.951123	-7.1978	0.0420848	0.00038197	0.965627	-7.86979
Q15417	CNN3	CNN3_HUMAN	Calponin-3	0.226184	0.00128679	0.912618	-6.65432	0.167973	0.000751303	0.951005	-7.19295	0.301314	0.00445312	0.801114	-5.40969	0.486119	0.0330265	0.54766	-3.37686
A5YKK6;A5YKK6-2	CNOT1	CNOT1_HUMAN	CCR4-NOT transcription complex subunit 1;Isoform 2 of CCR4-NOT transcription complex subunit 1	0.0721707	0.000526691	0.960035	-7.54837	-0.0502412	0.000553841	0.958929	-7.49808	0.0336047	0.000381461	0.965639	-7.87112	-0.0716609	0.000402581	0.964578	-7.81721
Q9NZN8;Q9NZN8-4	CNOT2	CNOT2_HUMAN	CCR4-NOT transcription complex subunit 2;Isoform 4 of CCR4-NOT transcription complex subunit 2	-0.227843	0.0023399	0.864388	-6.05531	-0.155821	0.00152947	0.900211	-6.48131	-0.193088	0.00235142	0.86383	-6.05038	-0.282448	0.00420515	0.806845	-5.46723
Q9UIV1;Q9UIV1-2	CNOT7	CNOT7_HUMAN	CCR4-NOT transcription complex subunit 7;Isoform 2 of CCR4-NOT transcription complex subunit 7	0.0407687	0.000907388	0.938011	-7.00403	0.105562	0.00120349	0.916875	-6.72132	0.0184552	0.000785068	0.948828	-7.14895	-0.116348	0.00109547	0.923581	-6.81548
Q92600;Q92600-2	CNOT9	CNOT9_HUMAN	CCR4-NOT transcription complex subunit 9;Isoform 2 of CCR4-NOT transcription complex subunit 9	-0.065332	0.000995336	0.931227	-6.91143	-0.0150617	0.000872882	0.942253	-7.04284	-0.0721289	0.00097846	0.932557	-6.92855	-0.0681251	0.000905779	0.938207	-7.00581
P09543;P09543-2	CNP	CN37_HUMAN	2',3'-cyclic-nucleotide 3'-phosphodiesterase;Isoform CNPI of 2',3'-cyclic-nucleotide 3'-phosphodiesterase	-0.039607	0.000628211	0.955446	-7.37201	-0.0455168	0.000771707	0.950474	-7.16613	-0.0527469	0.000842521	0.94533	-7.07827	0.163793	0.0744739	0.422178	-2.51991
Q9Y2B0	CNPY2	CNPY2_HUMAN	Protein canopy homolog 2	0.25334	0.00492438	0.787978	-5.30862	0.120732	0.00273821	0.849742	-5.89771	0.307803	0.00286465	0.84548	-5.85244	0.47271	0.0120144	0.678569	-4.40956
Q9BT09	CNPY3	CNPY3_HUMAN	Protein canopy homolog 3	0.115732	0.00122338	0.915915	-6.70491	-0.00856089	0.000868066	0.943219	-7.04837	0.0930989	0.00105044	0.926955	-6.85749	0.214163	0.00293415	0.84259	-5.8284
Q96F85	CNRIP1	CNRP1_HUMAN	CB1 cannabinoid receptor-interacting protein 1	0.0311298	0.000897462	0.939076	-7.01504	0.044732	0.000934401	0.935719	-6.97467	-0.00610174	0.000776263	0.949802	-7.16024	-0.0313234	0.000803646	0.947477	-7.12555
P78357	CNTNAP1	CNTP1_HUMAN	Contactin-associated protein 1	-0.0616175	0.000981902	0.932175	-6.92504	-0.0973192	0.00119058	0.917625	-6.73213	-0.0965132	0.00105676	0.92661	-6.85149	-0.358663	0.0166665	0.637652	-4.07755
Q13057;Q13057-2	COASY	COASY_HUMAN	Bifunctional coenzyme A synthase;Isoform 2 of Bifunctional coenzyme A synthase	0.0151306	0.000618835	0.956009	-7.38705	0.153364	0.00152973	0.90019	-6.48113	0.0851736	0.000882892	0.940831	-7.03142	0.0478691	0.000603114	0.957049	-7.4128
Q8WTW3	COG1	COG1_HUMAN	Conserved oligomeric Golgi complex subunit 1	0.529711	0.0211315	0.606413	-3.83563	0.177719	0.00153203	0.899975	-6.47963	0.349493	0.00165859	0.893683	-6.40013	0.790505	0.0115532	0.683835	-4.44917
Q9H9E3	COG4	COG4_HUMAN	Conserved oligomeric Golgi complex subunit 4	0.00569831	0.000866884	0.943574	-7.04974	0.0625414	0.000981675	0.932224	-6.92527	0.0176107	0.000784872	0.948845	-7.1492	0.0930316	0.00102095	0.929075	-6.886
Q9Y2V7	COG6	COG6_HUMAN	Conserved oligomeric Golgi complex subunit 6	0.0850674	0.00103068	0.92851	-6.87651	0.0911654	0.00107796	0.924825	-6.83161	0.0596563	0.000858215	0.944535	-7.0598	0.0410519	0.00081051	0.947134	-7.11704
P39060;P39060-1;P39060-2	COL18A1	COIA1_HUMAN	Collagen alpha-1(XVIII) chain;Isoform 2 of Collagen alpha-1(XVIII) chain;Isoform 3 of Collagen alpha-1(XVIII) chain	-0.0700282	0.000632758	0.955217	-7.36479	-0.152133	0.00282401	0.846504	-5.86677	-0.18515	0.0111387	0.688933	-4.48613	0.0216282	0.00036503	0.965817	-7.91517
P02452	COL1A1	CO1A1_HUMAN	Collagen alpha-1(I) chain	-0.0740614	0.000669403	0.953708	-7.30845	-0.615819	0.999917	1.09234e-05	9.39352	0.0496693	0.000516743	0.960389	-7.56745	0.505114	0.999991	7.19149e-07	11.6199
Q9Y5P4;Q9Y5P4-2;Q9Y5P4-3	COL4A3BP	C43BP_HUMAN	Collagen type IV alpha-3-binding protein;Isoform 2 of Collagen type IV alpha-3-binding protein;Isoform 3 of Collagen type IV alpha-3-binding protein	-0.0487108	0.00089096	0.939812	-7.02232	-0.294905	0.0019971	0.878842	-6.21406	-0.100315	0.000897208	0.939092	-7.01533	-0.121022	0.000883081	0.940771	-7.03121
P12109	COL6A1	CO6A1_HUMAN	Collagen alpha-1(VI) chain	0.0393205	0.000688059	0.953014	-7.28095	-0.0162887	0.000627426	0.955492	-7.37326	-0.0216626	0.000580485	0.957809	-7.45107	-0.167896	0.00167243	0.892997	-6.39181
P12110;P12110-2;P12110-3	COL6A2	CO6A2_HUMAN	Collagen alpha-2(VI) chain;Isoform 2C2A of Collagen alpha-2(VI) chain;Isoform 2C2A' of Collagen alpha-2(VI) chain	0.0141742	0.000616473	0.956214	-7.39088	-0.016816	0.000627159	0.955513	-7.37368	-0.00150655	0.000548051	0.959369	-7.50859	-0.00438819	0.00054841	0.959288	-7.50794
Q8NBJ5	COLGALT1	GT251_HUMAN	Procollagen galactosyltransferase 1	0.00439959	0.000389574	0.965258	-7.85007	-0.0833096	0.00198478	0.879472	-6.22026	-0.0560894	0.000955908	0.934153	-6.95189	-0.0266316	0.000413187	0.964217	-7.7912
Q8IYK4	COLGALT2	GT252_HUMAN	Procollagen galactosyltransferase 2	0.0610017	0.000983729	0.932017	-6.92318	0.101637	0.00119049	0.917654	-6.7322	0.0303798	0.000809182	0.947223	-7.11868	0.040603	0.000811946	0.947039	-7.11526
Q86X83;Q86X83-2	COMMD2	COMD2_HUMAN	COMM domain-containing protein 2;Isoform 2 of COMM domain-containing protein 2	-0.0106329	0.000618947	0.956	-7.38687	-0.0696466	0.000990292	0.931649	-6.91652	0.00234264	0.000548312	0.959299	-7.50812	0.101197	0.00106408	0.925982	-6.84458
Q9UBI1	COMMD3	COMD3_HUMAN	COMM domain-containing protein 3	-0.139094	0.00121244	0.916443	-6.71391	0.0259793	0.000879441	0.941188	-7.03534	0.00856734	0.000776109	0.949828	-7.16044	-0.264732	0.00270671	0.850902	-5.90931
Q7Z4G1;Q7Z4G1-2	COMMD6	COMD6_HUMAN	COMM domain-containing protein 6;Isoform 2 of COMM domain-containing protein 6	0.0274206	0.000890626	0.939828	-7.0227	0.0751531	0.00107759	0.924849	-6.83195	0.122522	0.00160272	0.896501	-6.43445	-0.0634589	0.00090216	0.938532	-7.00982
Q9P000;Q9P000-2	COMMD9	COMD9_HUMAN	COMM domain-containing protein 9;Isoform 2 of COMM domain-containing protein 9	-0.0532403	0.000958607	0.933967	-6.94907	-0.0616046	0.000999871	0.930809	-6.90688	0.0725771	0.00100292	0.930552	-6.90384	-0.0143878	0.000780443	0.949292	-7.15487
P21964;P21964-2	COMT	COMT_HUMAN	Catechol O-methyltransferase;Isoform Soluble of Catechol O-methyltransferase	0.170863	0.00220827	0.869576	-6.11333	0.129407	0.00130431	0.911656	-6.64077	0.0906863	0.000568756	0.958195	-7.47149	0.383102	0.00507651	0.783609	-5.27804
P53621;P53621-2	COPA	COPA_HUMAN	Coatomer subunit alpha;Isoform 2 of Coatomer subunit alpha	-0.0564739	0.00110173	0.923178	-6.80977	-0.111029	0.0197438	0.615499	-3.90497	-0.0964269	0.0119181	0.680123	-4.41771	-0.115119	0.0320482	0.554072	-3.40794
P53618	COPB1	COPB_HUMAN	Coatomer subunit beta	0.153317	0.0011257	0.921549	-6.78822	0.0709873	0.000571857	0.958072	-7.46605	0.104858	0.000822899	0.946349	-7.10185	0.158637	0.000969046	0.933327	-6.93823
P35606;P35606-2	COPB2	COPB2_HUMAN	Coatomer subunit beta';Isoform 2 of Coatomer subunit beta'	0.170146	0.00073673	0.951501	-7.21255	0.178565	0.000778494	0.949461	-7.15737	0.182179	0.000984224	0.931978	-6.92267	0.116874	0.000533016	0.959858	-7.53643
O14579;O14579-2;O14579-3	COPE	COPE_HUMAN	Coatomer subunit epsilon;Isoform 2 of Coatomer subunit epsilon;Isoform 3 of Coatomer subunit epsilon	0.182204	0.00361655	0.823299	-5.61861	0.140057	0.00153307	0.899932	-6.47895	0.0390253	0.000400581	0.964668	-7.82219	0.209472	0.00998458	0.701191	-4.59668
Q9Y678	COPG1	COPG1_HUMAN	Coatomer subunit gamma-1	0.0138805	0.000397473	0.964801	-7.82999	-0.0620142	0.000689635	0.952967	-7.27866	0.0114954	0.000354406	0.965997	-7.94471	0.0936724	0.000867132	0.943472	-7.04945
Q9UBF2	COPG2	COPG2_HUMAN	Coatomer subunit gamma-2	-0.0426886	0.000534885	0.959817	-7.53292	-0.0507966	0.000554345	0.958875	-7.49717	-0.0909085	0.00137698	0.907824	-6.58648	-0.183963	0.0035354	0.825234	-5.64139
P61201;P61201-2	COPS2	CSN2_HUMAN	COP9 signalosome complex subunit 2;Isoform 2 of COP9 signalosome complex subunit 2	0.0366548	0.000591076	0.957434	-7.43298	0.00966327	0.000505732	0.960821	-7.589	-0.036096	0.000523975	0.96014	-7.55354	-0.0555867	0.000699615	0.952702	-7.26428
Q9UNS2;Q9UNS2-2	COPS3	CSN3_HUMAN	COP9 signalosome complex subunit 3;Isoform 2 of COP9 signalosome complex subunit 3	0.0769012	0.00106546	0.925852	-6.84329	0.00800773	0.000868216	0.94315	-7.0482	-0.0207918	0.000791849	0.948253	-7.14035	-0.00104727	0.000774777	0.95028	-7.16216
Q9BT78	COPS4	CSN4_HUMAN	COP9 signalosome complex subunit 4	0.188569	0.00249022	0.858031	-5.99289	0.180103	0.00212292	0.873248	-6.15284	0.136647	0.00110469	0.922975	-6.80709	0.10168	0.000728958	0.951735	-7.22317
Q92905	COPS5	CSN5_HUMAN	COP9 signalosome complex subunit 5	0.0762911	0.00105755	0.926495	-6.85074	-0.205244	0.000904494	0.938305	-7.00723	0.0123231	0.000391841	0.965083	-7.84426	0.14243	0.000639401	0.954903	-7.35434
Q7L5N1	COPS6	CSN6_HUMAN	COP9 signalosome complex subunit 6	-0.0779834	0.000735501	0.951526	-7.21422	-0.0895948	0.000825245	0.946195	-7.099	-0.14609	0.0051375	0.782386	-5.26604	-0.211929	0.0304999	0.562756	-3.45906
Q9H9Q2	COPS7B	CSN7B_HUMAN	COP9 signalosome complex subunit 7b	0.0257749	0.000642075	0.954768	-7.35016	0.0400569	0.000685159	0.953154	-7.28517	0.0109614	0.00055412	0.9589	-7.49758	-0.101498	0.000979889	0.932459	-6.92709
Q99627;Q99627-2	COPS8	CSN8_HUMAN	COP9 signalosome complex subunit 8;Isoform 2 of COP9 signalosome complex subunit 8	-0.0841308	0.000834327	0.945678	-7.08805	-0.0712381	0.000796867	0.947926	-7.13403	-0.137196	0.00356691	0.824438	-5.63248	-0.167422	0.00402895	0.811567	-5.51021
P61923;P61923-4	COPZ1	COPZ1_HUMAN	Coatomer subunit zeta-1;Isoform 4 of Coatomer subunit zeta-1	0.185373	0.00389854	0.815255	-5.54325	0.10417	0.00128123	0.912993	-6.65866	0.118625	0.00059423	0.957322	-7.42765	0.178332	0.000589043	0.957488	-7.43642
Q8NI60;Q8NI60-2;Q8NI60-3;Q8NI60-4	COQ8A	COQ8A_HUMAN	Atypical kinase COQ8A, mitochondrial;Isoform 2 of Atypical kinase COQ8A, mitochondrial;Isoform 3 of Atypical kinase COQ8A, mitochondrial;Isoform 4 of Atypical kinase COQ8A, mitochondrial	-0.0985862	0.0010886	0.923942	-6.82177	-0.112423	0.00121719	0.916263	-6.70999	-0.0889555	0.00101304	0.929673	-6.89378	-0.182886	0.0016911	0.892428	-6.38069
P31146	CORO1A	COR1A_HUMAN	Coronin-1A	-0.0697002	0.000716866	0.952172	-7.2399	-0.119213	0.000945487	0.934896	-6.96286	-0.121643	0.00103505	0.928136	-6.87227	-0.316757	0.0164852	0.639898	-4.08867
Q9BR76	CORO1B	COR1B_HUMAN	Coronin-1B	0.0513786	0.000903898	0.938386	-7.00789	0.0206823	0.000458225	0.962514	-7.68769	0.0759935	0.00296026	0.841783	-5.81951	0.0923201	0.00934575	0.709452	-4.66344
Q9ULV4;Q9ULV4-2;Q9ULV4-3	CORO1C	COR1C_HUMAN	Coronin-1C;Isoform 2 of Coronin-1C;Isoform 3 of Coronin-1C	-0.135916	0.0036007	0.823568	-5.62302	-0.00171976	0.000387715	0.965523	-7.85485	-0.0274412	0.00039053	0.965179	-7.84762	-0.10196	0.00248732	0.858249	-5.99406
Q9UQ03;Q9UQ03-2	CORO2B	COR2B_HUMAN	Coronin-2B;Isoform 2 of Coronin-2B	-0.0902982	0.000742733	0.951295	-7.20443	0.010523	0.000614288	0.956396	-7.39443	-0.0366061	0.000570095	0.958128	-7.46914	-0.385812	0.0089666	0.713771	-4.70524
P57737-3	CORO7	CORO7_HUMAN	Isoform 3 of Coronin-7	0.0738373	0.00129914	0.91194	-6.64476	0.0622956	0.00091385	0.937506	-6.99693	0.0414055	0.000648148	0.954536	-7.34074	-0.0837157	0.00150405	0.901354	-6.49809
Q14019	COTL1	COTL1_HUMAN	Coactosin-like protein	0.113217	0.000802584	0.94756	-7.12687	0.134011	0.00105678	0.926587	-6.85147	0.0970623	0.000736811	0.951496	-7.21244	0.0293107	0.000372239	0.965737	-7.8956
Q14061	COX17	COX17_HUMAN	Cytochrome c oxidase copper chaperone	-0.204951	0.00210833	0.873834	-6.15975	-0.0396512	0.000898216	0.938989	-7.0142	-0.0839605	0.000934658	0.935702	-6.97439	0.00976386	0.000776667	0.949689	-7.15972
P13073	COX4I1	COX41_HUMAN	Cytochrome c oxidase subunit 4 isoform 1, mitochondrial	-0.32156	0.218337	0.226359	-1.27538	-0.185123	0.00441335	0.802304	-5.4187	-0.336875	0.78347	0.0375505	1.286	-0.506199	0.980553	0.00326806	3.92044
P20674	COX5A	COX5A_HUMAN	Cytochrome c oxidase subunit 5A, mitochondrial	-0.145583	0.000613464	0.956497	-7.39578	-0.0192037	0.000390645	0.965173	-7.84732	-0.120696	0.000541412	0.959582	-7.52079	-0.217572	0.0013334	0.910034	-6.61869
P10606	COX5B	COX5B_HUMAN	Cytochrome c oxidase subunit 5B, mitochondrial	-0.163649	0.00584225	0.767843	-5.13678	-0.0594129	0.000565358	0.958365	-7.47749	-0.222811	0.113147	0.338761	-2.05899	-0.258068	0.352917	0.1491	-0.606241
P14854	COX6B1	CX6B1_HUMAN	Cytochrome c oxidase subunit 6B1	-0.238556	0.00282205	0.846606	-5.86747	-0.0138147	0.000504015	0.960932	-7.5924	-0.307788	0.0238037	0.59305	-3.71382	-0.476978	0.183084	0.248812	-1.49559
P09669	COX6C	COX6C_HUMAN	Cytochrome c oxidase subunit 6C	-0.315854	0.00876283	0.716926	-4.72844	-0.130019	0.00104794	0.927138	-6.85988	-0.376685	0.0572356	0.466546	-2.80164	-0.426779	0.0596018	0.462395	-2.75862
P14406	COX7A2	CX7A2_HUMAN	Cytochrome c oxidase subunit 7A2, mitochondrial	-0.607981	0.0450567	0.499423	-3.05373	-0.429663	0.00775328	0.7328	-4.85186	-0.729652	0.497779	0.104846	-0.00888568	-0.593322	0.0815499	0.401698	-2.42147
P15954	COX7C	COX7C_HUMAN	Cytochrome c oxidase subunit 7C, mitochondrial	-0.570728	0.0174922	0.631041	-4.02835	-0.506964	0.0205069	0.610358	-3.86627	-0.586055	0.0751556	0.419435	-2.51007	-0.546802	0.0160125	0.643761	-4.11825
O75976	CPD	CBPD_HUMAN	Carboxypeptidase D	-0.0453397	0.000721867	0.952001	-7.23295	-0.0191043	0.000632374	0.955246	-7.3654	-0.0559922	0.000739747	0.951375	-7.20846	-0.873095	0.999865	2.1622e-05	8.91323
Q99829	CPNE1	CPNE1_HUMAN	Copine-1	0.100829	0.00144757	0.903962	-6.53642	0.0670239	0.000765783	0.950609	-7.17385	0.0715644	0.00097684	0.932693	-6.93021	0.174887	0.0437572	0.503598	-3.08436
Q96FN4	CPNE2	CPNE2_HUMAN	Copine-2	-0.285916	0.00227966	0.866995	-6.08145	-0.582487	0.023591	0.593756	-3.72302	-0.394595	0.0101339	0.699052	-4.58168	-0.410482	0.00960787	0.705003	-4.63552
O75131	CPNE3	CPNE3_HUMAN	Copine-3	-0.0902968	0.00159776	0.896914	-6.43755	-0.158393	0.0107216	0.692243	-4.52471	-0.131229	0.00341133	0.829169	-5.67724	-0.276327	0.9415	0.00921129	2.77845
P36551	CPOX	HEM6_HUMAN	Oxygen-dependent coproporphyrinogen-III oxidase, mitochondrial	0.0839427	0.000497081	0.961301	-7.60626	0.0367083	0.000406983	0.964433	-7.80633	0.0430302	0.000379458	0.965667	-7.87639	-0.0282964	0.000361049	0.965876	-7.92614
Q9BRF8	CPPED1	CPPED_HUMAN	Serine/threonine-protein phosphatase CPPED1	0.0608949	0.000956792	0.934088	-6.95097	0.0520826	0.000943477	0.935077	-6.965	0.15745	0.00180904	0.887148	-6.31315	0.0838632	0.00092777	0.936176	-6.9818
Q10570	CPSF1	CPSF1_HUMAN	Cleavage and polyadenylation specificity factor subunit 1	-0.276659	0.275452	0.193602	-0.967136	-0.121863	0.00179307	0.88764	-6.32203	-0.213197	0.0686849	0.438156	-2.60707	-0.311508	0.905749	0.0167369	2.26281
Q9P2I0	CPSF2	CPSF2_HUMAN	Cleavage and polyadenylation specificity factor subunit 2	0.0596881	0.000576	0.957944	-7.45883	0.294359	0.0119529	0.679459	-4.41475	0.265644	0.0211836	0.606081	-3.83311	-0.0891759	0.00059969	0.957175	-7.4185
Q9UKF6	CPSF3	CPSF3_HUMAN	Cleavage and polyadenylation specificity factor subunit 3	0.00541573	0.000613714	0.956469	-7.39537	-0.211056	0.00534145	0.779056	-5.2269	-0.0389525	0.00062466	0.955614	-7.37768	-0.0047402	0.000548852	0.959228	-7.50713
O95639;O95639-2;O95639-3	CPSF4	CPSF4_HUMAN	Cleavage and polyadenylation specificity factor subunit 4;Isoform 2 of Cleavage and polyadenylation specificity factor subunit 4;Isoform 3 of Cleavage and polyadenylation specificity factor subunit 4	-0.091312	0.00106098	0.926204	-6.8475	-0.17132	0.00179325	0.887612	-6.32193	0.126735	0.00129402	0.912189	-6.64871	0.24079	0.00206956	0.875393	-6.17835
Q16630;Q16630-2;Q16630-3	CPSF6	CPSF6_HUMAN	Cleavage and polyadenylation specificity factor subunit 6;Isoform 2 of Cleavage and polyadenylation specificity factor subunit 6;Isoform 3 of Cleavage and polyadenylation specificity factor subunit 6	0.0301252	0.000410563	0.964333	-7.79757	0.104197	0.000765069	0.95063	-7.17478	0.0750008	0.000559668	0.958593	-7.48761	0.0961654	0.000515766	0.960435	-7.56934
Q8N684;Q8N684-2;Q8N684-3	CPSF7	CPSF7_HUMAN	Cleavage and polyadenylation specificity factor subunit 7;Isoform 2 of Cleavage and polyadenylation specificity factor subunit 7;Isoform 3 of Cleavage and polyadenylation specificity factor subunit 7	-0.0489768	0.00053998	0.959634	-7.52344	-0.0117578	0.000396727	0.964827	-7.83187	-0.0689778	0.000854891	0.94477	-7.06368	-0.106158	0.00123956	0.914948	-6.69176
P50416;P50416-2	CPT1A	CPT1A_HUMAN	Carnitine O-palmitoyltransferase 1, liver isoform;Isoform 2 of Carnitine O-palmitoyltransferase 1, liver isoform	0.102324	0.00125156	0.914401	-6.68211	0.0914704	0.00118841	0.917785	-6.73395	0.0217032	0.000790693	0.948401	-7.14181	0.0541776	0.000863755	0.944285	-7.05336
P23786	CPT2	CPT2_HUMAN	Carnitine O-palmitoyltransferase 2, mitochondrial	-0.0557294	0.000659607	0.954061	-7.32321	-0.0734137	0.000858797	0.944509	-7.05912	-0.0241971	0.000487073	0.961554	-7.62661	-0.0293169	0.000476582	0.961854	-7.64839
P16220;P16220-2	CREB1	CREB1_HUMAN	Cyclic AMP-responsive element-binding protein 1;Isoform CREB-B of Cyclic AMP-responsive element-binding protein 1	-0.054572	0.000935283	0.935649	-6.97373	0.0343493	0.000890435	0.939843	-7.02291	-0.0577446	0.000861575	0.944377	-7.05589	-0.0591455	0.00085632	0.944685	-7.06201
Q92793	CREBBP	CBP_HUMAN	CREB-binding protein	-0.111359	0.00128255	0.912896	-6.65762	-0.146165	0.00171365	0.89132	-6.36741	-0.106237	0.00125937	0.913942	-6.67588	-0.192437	0.00234691	0.86399	-6.05231
Q6UXH1;Q6UXH1-4;Q6UXH1-5;Q6UXH1-6	CRELD2	CREL2_HUMAN	Cysteine-rich with EGF-like domain protein 2;Isoform 4 of Cysteine-rich with EGF-like domain protein 2;Isoform 5 of Cysteine-rich with EGF-like domain protein 2;Isoform 6 of Cysteine-rich with EGF-like domain protein 2	0.123161	0.00122974	0.915519	-6.69972	0.0934019	0.00114898	0.920193	-6.76773	0.0143705	0.000780636	0.949281	-7.15462	-0.0695794	0.000905244	0.938281	-7.0064
P52943	CRIP2	CRIP2_HUMAN	Cysteine-rich protein 2	0.427389	0.00948414	0.7078	-4.6486	0.372728	0.00478394	0.792173	-5.3377	0.452677	0.0394086	0.519171	-3.19356	0.439582	0.0382836	0.526849	-3.2237
P46108	CRK	CRK_HUMAN	Adapter molecule crk	-0.00321535	0.000388217	0.965424	-7.85356	-0.00609654	0.000389698	0.965243	-7.84975	0.0133817	0.000355503	0.965977	-7.94162	0.0516672	0.000525783	0.960066	-7.5501
P46109	CRKL	CRKL_HUMAN	Crk-like protein	-0.00135698	0.000387742	0.965521	-7.85478	0.0490205	0.00059277	0.957365	-7.43011	0.00518319	0.000348991	0.966186	-7.96011	0.0255604	0.000379618	0.965662	-7.87596
Q8IUI8;Q8IUI8-2	CRLF3	CRLF3_HUMAN	Cytokine receptor-like factor 3;Isoform 2 of Cytokine receptor-like factor 3	-0.0301642	0.000886344	0.940379	-7.02752	-0.0215106	0.000878617	0.941313	-7.03628	-0.117176	0.00112658	0.92151	-6.78744	-0.0906379	0.0010096	0.929979	-6.89719
Q9BZJ0;Q9BZJ0-2;Q9BZJ0-3	CRNKL1	CRNL1_HUMAN	Crooked neck-like protein 1;Isoform 2 of Crooked neck-like protein 1;Isoform 3 of Crooked neck-like protein 1	0.0367907	0.00067547	0.953502	-7.29943	0.0586123	0.000776062	0.94985	-7.1605	-0.00655541	0.000549393	0.959175	-7.50615	-0.105659	0.0008211	0.946453	-7.10404
O75718	CRTAP	CRTAP_HUMAN	Cartilage-associated protein	0.04985	0.00094457	0.934977	-6.96384	-0.278655	0.0073333	0.740017	-4.90797	-0.14108	0.00172788	0.890655	-6.35913	0.172479	0.00113832	0.920789	-6.77706
Q6UUV9;Q6UUV9-2;Q6UUV9-3	CRTC1	CRTC1_HUMAN	CREB-regulated transcription coactivator 1;Isoform 2 of CREB-regulated transcription coactivator 1;Isoform 3 of CREB-regulated transcription coactivator 1	0.0193222	0.000877655	0.941445	-7.03738	-0.00186595	0.000866168	0.943925	-7.05057	0.0202455	0.00078986	0.948486	-7.14287	-0.074249	0.000946896	0.934705	-6.96137
Q08257;Q08257-3	CRYZ	QOR_HUMAN	Quinone oxidoreductase;Isoform 3 of Quinone oxidoreductase	-0.0224232	0.00041894	0.963995	-7.77736	0.0372329	0.000473076	0.961968	-7.65578	0.00516464	0.000348537	0.966207	-7.96142	-0.0159281	0.000360374	0.965893	-7.92801
O75390	CS	CISY_HUMAN	Citrate synthase, mitochondrial	-0.149624	0.00100719	0.930167	-6.89958	-0.229617	0.00146762	0.903	-6.52264	-0.0929788	0.000497658	0.961289	-7.6051	-0.100071	0.000471561	0.962023	-7.65899
O75534;O75534-4	CSDE1	CSDE1_HUMAN	Cold shock domain-containing protein E1;Isoform 4 of Cold shock domain-containing protein E1	-0.148425	0.158625	0.272641	-1.66849	-0.146446	0.0359686	0.536109	-3.28848	-0.0983399	0.0113886	0.685339	-4.46369	-0.246092	0.994277	0.000692279	5.15757
P55060;P55060-3	CSE1L	XPO2_HUMAN	Exportin-2;Isoform 3 of Exportin-2	-0.00920542	0.000395162	0.964893	-7.83582	-0.0493111	0.000618027	0.95607	-7.38836	0.073657	0.00177026	0.888797	-6.33486	0.0327056	0.000424868	0.96382	-7.76331
P41240	CSK	CSK_HUMAN	Tyrosine-protein kinase CSK	0.0373159	0.000556571	0.958742	-7.49316	0.00762242	0.000437967	0.963341	-7.73293	0.0386223	0.000558556	0.958651	-7.4896	-0.0642464	0.000824188	0.946269	-7.10029
P48729;P48729-2;P48729-3	CSNK1A1	KC1A_HUMAN	Casein kinase I isoform alpha;Isoform 2 of Casein kinase I isoform alpha;Isoform 3 of Casein kinase I isoform alpha	0.00954381	0.000505068	0.96086	-7.59031	-0.0125541	0.000508595	0.9607	-7.58335	0.0327113	0.000510253	0.960608	-7.58009	-0.104012	0.00163862	0.894719	-6.41226
P48730;P48730-2	CSNK1D	KC1D_HUMAN	Casein kinase I isoform delta;Isoform 2 of Casein kinase I isoform delta	-0.0803235	0.00107256	0.925234	-6.83664	-0.0565996	0.000977449	0.932664	-6.92959	-0.0497822	0.000875018	0.941852	-7.04039	0.0296503	0.000799604	0.947729	-7.13059
P49674	CSNK1E	KC1E_HUMAN	Casein kinase I isoform epsilon	-0.167513	0.00176789	0.888929	-6.3362	-0.0648379	0.000972048	0.933059	-6.93513	-0.163694	0.00163791	0.894767	-6.41269	-0.365244	0.014988	0.652033	-4.1854
P68400	CSNK2A1	CSK21_HUMAN	Casein kinase II subunit alpha	0.212382	0.000774501	0.950364	-7.16252	0.257218	0.000944297	0.935023	-6.96412	0.284332	0.00128467	0.912749	-6.65596	0.261209	0.00105789	0.926437	-6.85042
P19784	CSNK2A2	CSK22_HUMAN	Casein kinase II subunit alpha'	0.0940964	0.000668618	0.953726	-7.30963	0.070498	0.000538933	0.959665	-7.52538	0.130335	0.00158839	0.897415	-6.44345	0.123854	0.00125441	0.914196	-6.67983
P67870	CSNK2B	CSK2B_HUMAN	Casein kinase II subunit beta	0.147985	0.00169076	0.892502	-6.38088	0.1471	0.00152199	0.900574	-6.48621	0.133184	0.00164769	0.894191	-6.40673	0.143802	0.00186486	0.884768	-6.2827
Q6UVK1	CSPG4	CSPG4_HUMAN	Chondroitin sulfate proteoglycan 4	-0.0901181	0.00470986	0.794116	-5.35338	-0.0505929	0.000829104	0.945984	-7.09434	-0.146719	0.345233	0.155764	-0.640061	-0.114677	0.0156892	0.64674	-4.13897
P21291	CSRP1	CSRP1_HUMAN	Cysteine and glycine-rich protein 1	0.225061	0.0685991	0.438803	-2.60841	0.250357	0.184489	0.247753	-1.48623	0.241917	0.482048	0.109805	-0.0718369	0.344607	0.993956	0.000895277	5.10255
Q16527	CSRP2	CSRP2_HUMAN	Cysteine and glycine-rich protein 2	0.0626771	0.00056745	0.958254	-7.47379	0.132741	0.00231752	0.865177	-6.06494	0.125077	0.00263105	0.852938	-5.93774	0.0121938	0.000353781	0.966007	-7.94648
P04080	CSTB	CYTB_HUMAN	Cystatin-B	-0.104511	0.00090582	0.938199	-7.00576	0.0966157	0.000798052	0.947816	-7.13254	0.0645529	0.000575511	0.95796	-7.45968	-0.047146	0.000534411	0.959834	-7.53381
Q05048	CSTF1	CSTF1_HUMAN	Cleavage stimulation factor subunit 1	-0.0837774	0.000701902	0.952635	-7.26101	-0.118042	0.000891691	0.939719	-7.0215	-0.236181	0.00422518	0.806522	-5.46246	-0.484082	0.122707	0.321855	-1.96704
P33240;P33240-2	CSTF2	CSTF2_HUMAN	Cleavage stimulation factor subunit 2;Isoform 2 of Cleavage stimulation factor subunit 2	-0.139932	0.00541712	0.776491	-5.21276	-0.102723	0.0021499	0.871953	-6.14018	-0.179886	0.0400916	0.517704	-3.17567	-0.140845	0.00580319	0.768425	-5.14353
Q9H0L4	CSTF2T	CSTFT_HUMAN	Cleavage stimulation factor subunit 2 tau variant	0.307573	0.00178691	0.887911	-6.32548	0.422812	0.00314232	0.836241	-5.75965	0.184729	0.00110468	0.922988	-6.80709	0.247459	0.00137613	0.907916	-6.5871
Q13363;Q13363-2	CTBP1	CTBP1_HUMAN	C-terminal-binding protein 1;Isoform 2 of C-terminal-binding protein 1	0.0235543	0.000558954	0.958629	-7.48888	0.0300694	0.000607081	0.956935	-7.40624	0.0297854	0.000545458	0.959467	-7.51334	0.0220166	0.000492777	0.961406	-7.61496
P56545;P56545-2;P56545-3	CTBP2	CTBP2_HUMAN	C-terminal-binding protein 2;Isoform 2 of C-terminal-binding protein 2;Isoform 3 of C-terminal-binding protein 2	-0.0148165	0.000414569	0.964146	-7.78786	-0.0751795	0.00196348	0.880434	-6.23107	-0.0277278	0.000476065	0.961866	-7.64948	-0.0624195	0.0010623	0.926122	-6.84626
Q05D32;Q05D32-2	CTDSPL2	CTSL2_HUMAN	CTD small phosphatase-like protein 2;Isoform 2 of CTD small phosphatase-like protein 2	0.614704	0.00395783	0.813692	-5.52809	0.46517	0.00222554	0.869061	-6.10553	0.601346	0.00519879	0.781252	-5.25412	0.383859	0.00183462	0.886068	-6.29908
P35221;P35221-2	CTNNA1	CTNA1_HUMAN	Catenin alpha-1;Isoform 2 of Catenin alpha-1	0.36022	0.0208568	0.608066	-3.849	0.170616	0.00112851	0.921377	-6.78573	0.232347	0.000743639	0.951254	-7.20321	0.503767	0.0217407	0.603404	-3.80659
P35222	CTNNB1	CTNB1_HUMAN	Catenin beta-1	0.102876	0.000594239	0.957318	-7.42763	0.140147	0.000849338	0.945061	-7.0702	0.111825	0.000691837	0.952882	-7.27547	0.128604	0.000849957	0.945009	-7.06947
Q8WYA6;Q8WYA6-4	CTNNBL1	CTBL1_HUMAN	Beta-catenin-like protein 1;Isoform 4 of Beta-catenin-like protein 1	-0.0214394	0.000510356	0.960601	-7.57989	-0.0177352	0.000507286	0.960772	-7.58593	0.0684706	0.000586272	0.957584	-7.44114	0.208888	0.00371093	0.820974	-5.59275
O60716;O60716-10;O60716-11;O60716-13;O60716-2;O60716-3;O60716-5;O60716-9	CTNND1	CTND1_HUMAN	Catenin delta-1;Isoform 2AB of Catenin delta-1;Isoform 2AC of Catenin delta-1;Isoform 2A of Catenin delta-1;Isoform 1AB of Catenin delta-1;Isoform 1AC of Catenin delta-1;Isoform 1A of Catenin delta-1;Isoform 2ABC of Catenin delta-1	0.0141367	0.00041142	0.964279	-7.79548	-0.0596093	0.00123469	0.915196	-6.6957	-0.0455597	0.000744603	0.951219	-7.20191	0.152924	0.0153423	0.648876	-4.16168
P17812	CTPS1	PYRG1_HUMAN	CTP synthase 1	0.00324412	0.000388268	0.965412	-7.85343	0.0307379	0.000448821	0.962901	-7.70844	-0.0284747	0.00040108	0.964644	-7.82095	0.0140219	0.000353371	0.966012	-7.94764
Q9NRF8	CTPS2	PYRG2_HUMAN	CTP synthase 2	-0.204022	0.00359379	0.82377	-5.62495	-0.0800613	0.000884054	0.940674	-7.03011	-0.139474	0.00159562	0.897005	-6.4389	-0.257317	0.00622073	0.759754	-5.07363
Q6PD62	CTR9	CTR9_HUMAN	RNA polymerase-associated protein CTR9 homolog	-0.00106528	0.000866085	0.944045	-7.05066	-0.0315358	0.000891563	0.939735	-7.02164	-0.0303454	0.000805938	0.947389	-7.1227	-0.169712	0.00168808	0.892552	-6.38247
P10619;P10619-2	CTSA	PPGB_HUMAN	Lysosomal protective protein;Isoform 2 of Lysosomal protective protein	0.0067977	0.000501007	0.961132	-7.59839	-0.191942	0.00135456	0.909138	-6.60292	-0.151629	0.00106486	0.925947	-6.84384	0.192667	0.00146341	0.903182	-6.52552
P07858	CTSB	CATB_HUMAN	Cathepsin B	0.199663	0.0786387	0.410337	-2.46099	0.193095	0.11064	0.341365	-2.08422	0.263465	0.905088	0.0170219	2.25509	0.171191	0.0105251	0.69367	-4.54342
P53634	CTSC	CATC_HUMAN	Dipeptidyl peptidase 1	0.0965464	0.000583878	0.95766	-7.44523	-0.171381	0.00101415	0.929556	-6.89269	-0.00932011	0.000389653	0.965248	-7.84986	0.1241	0.000715089	0.952245	-7.24239
P07339	CTSD	CATD_HUMAN	Cathepsin D	0.0466339	0.000666414	0.953813	-7.31293	0.0611228	0.00112407	0.921707	-6.78968	0.0572032	0.000960936	0.933808	-6.94664	-0.0116752	0.000355184	0.965982	-7.94252
P07711	CTSL	CATL1_HUMAN	Cathepsin L1	-0.0293313	0.000884928	0.940591	-7.02912	0.0736686	0.000998009	0.930983	-6.90875	-0.0526227	0.000854577	0.944796	-7.06405	0.0394893	0.00081026	0.947158	-7.11734
Q9UBR2	CTSZ	CATZ_HUMAN	Cathepsin Z	0.128511	0.00551149	0.774967	-5.19539	0.146873	0.00786367	0.73187	-4.83761	0.153199	0.0177711	0.628982	-4.01225	0.166145	0.0049426	0.786804	-5.30491
Q14247	CTTN	SRC8_HUMAN	Src substrate cortactin	-0.0825166	0.00204762	0.876554	-6.18903	-0.0611306	0.00116007	0.91949	-6.75811	-0.10125	0.0139159	0.660684	-4.26071	-0.0570737	0.000773385	0.950406	-7.16396
Q9P2B4	CTTNBP2NL	CT2NL_HUMAN	CTTNBP2 N-terminal-like protein	-0.113466	0.00125199	0.914385	-6.68177	-0.134847	0.00216343	0.871385	-6.1339	-0.183857	0.00488148	0.788753	-5.31741	0.0565719	0.000688273	0.953004	-7.28064
Q13616	CUL1	CUL1_HUMAN	Cullin-1	-0.00749092	0.000504146	0.960925	-7.59214	-0.0143762	0.000516929	0.960382	-7.56709	-0.0569179	0.000816145	0.946738	-7.1101	0.0209121	0.00048024	0.961742	-7.64074
Q13617;Q13617-2	CUL2	CUL2_HUMAN	Cullin-2;Isoform 2 of Cullin-2	0.151645	0.00262159	0.853264	-5.94135	0.0601847	0.000668565	0.953731	-7.30971	0.17543	0.00388464	0.815843	-5.54683	0.274576	0.00693986	0.746854	-4.96351
Q13618;Q13618-2	CUL3	CUL3_HUMAN	Cullin-3;Isoform 2 of Cullin-3	-0.0607418	0.000790345	0.948407	-7.14225	-0.00444333	0.000388956	0.965328	-7.85166	0.0182397	0.000375253	0.965702	-7.88754	-0.126733	0.0068882	0.747683	-4.97103
Q13619	CUL4A	CUL4A_HUMAN	Cullin-4A	-0.0518808	0.000676638	0.953456	-7.2977	-0.0959122	0.0012193	0.916202	-6.70826	-0.106425	0.00236266	0.863268	-6.0456	-0.114044	0.00199857	0.878747	-6.21332
Q13620;Q13620-1;Q13620-3	CUL4B	CUL4B_HUMAN	Cullin-4B;Isoform 2 of Cullin-4B;Isoform 3 of Cullin-4B	-0.0681075	0.0006791	0.953377	-7.29406	-0.465661	0.00300782	0.840419	-5.80353	-0.269244	0.00102932	0.928587	-6.87783	-0.493615	0.0119444	0.67968	-4.41548
Q93034	CUL5	CUL5_HUMAN	Cullin-5	-0.0136326	0.000445215	0.963061	-7.71651	0.0984867	0.00250888	0.857288	-5.98541	0.0552339	0.000738674	0.951416	-7.20991	-0.0765168	0.00110934	0.922668	-6.80288
O60888;O60888-2;O60888-3	CUTA	CUTA_HUMAN	Protein CutA;Isoform A of Protein CutA;Isoform C of Protein CutA	-0.408462	0.00599214	0.764049	-5.1113	-0.351635	0.00399144	0.812712	-5.5196	-0.426413	0.0119707	0.679237	-4.41325	-0.30791	0.00352242	0.82576	-5.64508
P39880;P39880-2;P39880-3	CUX1	CUX1_HUMAN	Homeobox protein cut-like 1;Isoform 2 of Homeobox protein cut-like 1;Isoform 3 of Homeobox protein cut-like 1	0.106887	0.00108285	0.924374	-6.82708	-0.160837	0.00142781	0.904963	-6.55019	-0.0686176	0.000881536	0.940951	-7.03296	-0.090845	0.000919735	0.936924	-6.99051
Q9P013	CWC15	CWC15_HUMAN	Spliceosome-associated protein CWC15 homolog	0.145601	0.00133445	0.909964	-6.6179	-0.140512	0.00132265	0.910673	-6.6268	-0.110026	0.001063	0.926076	-6.8456	0.044447	0.000814256	0.946847	-7.11242
Q6UX04;Q6UX04-2	CWC27	CWC27_HUMAN	Peptidyl-prolyl cis-trans isomerase CWC27 homolog;Isoform 2 of Peptidyl-prolyl cis-trans isomerase CWC27 homolog	0.604182	0.00128247	0.912912	-6.65768	0.816843	0.00173326	0.890371	-6.35602	0.64887	0.00141471	0.905847	-6.55941	0.565134	0.0012389	0.915025	-6.69229
Q69YN2	CWF19L1	C19L1_HUMAN	CWF19-like protein 1	0.00333292	0.000434061	0.963491	-7.74189	-0.116677	0.00574437	0.769924	-5.15377	-0.0138978	0.000403673	0.96454	-7.8145	-0.00739866	0.000390731	0.965166	-7.8471
P00167;P00167-2	CYB5A	CYB5_HUMAN	Cytochrome b5;Isoform 2 of Cytochrome b5	-0.0145948	0.000624154	0.955648	-7.37849	-0.0821925	0.00122336	0.91593	-6.70493	-0.101658	0.00185408	0.885252	-6.28851	0.303542	0.276008	0.192506	-0.964349
O43169	CYB5B	CYB5B_HUMAN	Cytochrome b5 type B	-0.204547	0.00193811	0.881684	-6.2441	-0.126272	0.00120098	0.917023	-6.72341	-0.265402	0.00367591	0.821664	-5.60227	-0.272244	0.00354238	0.82497	-5.63941
Q9UHQ9	CYB5R1	NB5R1_HUMAN	NADH-cytochrome b5 reductase 1	-0.0132391	0.000623836	0.955673	-7.379	-0.0296884	0.000671708	0.953653	-7.30501	-0.0732371	0.00102832	0.928609	-6.8788	-0.229414	0.0184622	0.622358	-3.9734
P00387;P00387-2;P00387-3	CYB5R3	NB5R3_HUMAN	NADH-cytochrome b5 reductase 3;Isoform 2 of NADH-cytochrome b5 reductase 3;Isoform 3 of NADH-cytochrome b5 reductase 3	0.0571974	0.000509543	0.960654	-7.58149	-0.00896683	0.000390628	0.965176	-7.84736	0.0995069	0.00104082	0.927623	-6.8667	0.114746	0.000784074	0.948945	-7.15022
Q53TN4;Q53TN4-3	CYBRD1	CYBR1_HUMAN	Cytochrome b reductase 1;Isoform 3 of Cytochrome b reductase 1	0.0135458	0.000871864	0.942459	-7.044	-0.0209362	0.000880911	0.94101	-7.03367	-0.00114461	0.000774794	0.950248	-7.16214	-0.0568376	0.000875865	0.941707	-7.03942
P08574	CYC1	CY1_HUMAN	Cytochrome c1, heme protein, mitochondrial	-0.204917	0.00818886	0.727121	-4.79676	-0.0454791	0.000725405	0.951839	-7.22805	-0.180072	0.00797337	0.73062	-4.82364	-0.259357	0.0229721	0.597945	-3.75023
P99999	CYCS	CYC_HUMAN	Cytochrome c	-0.0493186	0.000489519	0.961501	-7.6216	-0.0860377	0.000591911	0.957404	-7.43156	0.115182	0.00119157	0.917537	-6.73129	0.337493	0.0334583	0.543722	-3.36343
Q7L576	CYFIP1	CYFP1_HUMAN	Cytoplasmic FMR1-interacting protein 1	-0.0784974	0.00106495	0.925923	-6.84376	-0.0863996	0.00140646	0.906284	-6.56527	-0.120709	0.00385561	0.816501	-5.55436	-0.0744573	0.000847248	0.945144	-7.07267
Q16850;Q16850-2	CYP51A1	CP51A_HUMAN	Lanosterol 14-alpha demethylase;Isoform 2 of Lanosterol 14-alpha demethylase	0.0508393	0.000612164	0.956757	-7.3979	-0.0581508	0.000628715	0.955416	-7.3712	-0.123652	0.00287992	0.84491	-5.84711	0.0193334	0.000468648	0.962124	-7.66519
P98082;P98082-3	DAB2	DAB2_HUMAN	Disabled homolog 2;Isoform 3 of Disabled homolog 2	0.250128	0.00136973	0.908405	-6.59177	-0.237498	0.00136069	0.908746	-6.5984	0.272691	0.00107956	0.924691	-6.83012	0.687871	0.00516114	0.782078	-5.26142
P61803	DAD1	DAD1_HUMAN	Dolichyl-diphosphooligosaccharide--protein glycosyltransferase subunit DAD1	0.0906069	0.000569734	0.958143	-7.46977	0.0514977	0.000435833	0.963429	-7.73782	-0.0834296	0.000509816	0.960634	-7.58095	-0.0526351	0.000426627	0.963778	-7.75917
Q14118	DAG1	DAG1_HUMAN	Dystroglycan	-0.0245511	0.000517648	0.960362	-7.5657	-0.101141	0.000815857	0.946757	-7.11045	-0.0569889	0.000569356	0.958162	-7.47044	-0.141633	0.00143969	0.904298	-6.54189
P51398;P51398-2;P51398-3	DAP3	RT29_HUMAN	28S ribosomal protein S29, mitochondrial;Isoform 2 of 28S ribosomal protein S29, mitochondrial;Isoform 3 of 28S ribosomal protein S29, mitochondrial	-0.154272	0.0013266	0.910398	-6.6238	-0.0214466	0.000873654	0.942111	-7.04195	-0.0452106	0.000809437	0.947206	-7.11836	0.0711967	0.000835582	0.94564	-7.08655
O43293	DAPK3	DAPK3_HUMAN	Death-associated protein kinase 3	-0.0516847	0.000950681	0.934504	-6.95738	-0.137376	0.00153028	0.900125	-6.48077	0.000960072	0.000774777	0.95029	-7.16216	0.0648006	0.000891318	0.939789	-7.02192
P14868	DARS	SYDC_HUMAN	Aspartate--tRNA ligase, cytoplasmic	-0.0789311	0.00181314	0.886901	-6.31088	-0.0835976	0.00197138	0.87997	-6.22705	-0.111033	0.0146568	0.653849	-4.20808	0.00695365	0.000350944	0.966105	-7.95453
Q6PI48	DARS2	SYDM_HUMAN	Aspartate--tRNA ligase, mitochondrial	0.0164192	0.000617407	0.956136	-7.38936	-0.0515641	0.000662969	0.953908	-7.31812	-0.113676	0.0008764	0.941649	-7.03881	-0.092376	0.000668264	0.953749	-7.31016
Q96EP5;Q96EP5-2	DAZAP1	DAZP1_HUMAN	DAZ-associated protein 1;Isoform 2 of DAZ-associated protein 1	-0.166323	0.000706667	0.952482	-7.25424	0.027936	0.00050547	0.960841	-7.58952	-0.211493	0.00100107	0.930696	-6.90568	-0.238121	0.00119074	0.917596	-6.73199
P07108;P07108-2;P07108-3;P07108-4;P07108-5	DBI	ACBP_HUMAN	Acyl-CoA-binding protein;Isoform 2 of Acyl-CoA-binding protein;Isoform 3 of Acyl-CoA-binding protein;Isoform 4 of Acyl-CoA-binding protein;Isoform 5 of Acyl-CoA-binding protein	0.0760963	0.00088627	0.940395	-7.0276	0.116313	0.00199209	0.879095	-6.21658	0.138845	0.00578673	0.768773	-5.14638	0.284637	0.176691	0.257221	-1.53893
Q16643	DBN1	DREB_HUMAN	Drebrin	-0.348739	0.466688	0.112794	-0.133444	-0.120117	0.00132928	0.910259	-6.62178	-0.320385	0.897288	0.017887	2.16744	-0.436041	0.970807	0.00476063	3.5042
Q9UJU6;Q9UJU6-2;Q9UJU6-3	DBNL	DBNL_HUMAN	Drebrin-like protein;Isoform 2 of Drebrin-like protein;Isoform 3 of Drebrin-like protein	0.315358	0.00765311	0.734946	-4.86496	0.324094	0.00803086	0.729358	-4.8164	0.267763	0.00601617	0.763324	-5.10727	0.248562	0.00535917	0.77842	-5.22357
Q9UK59	DBR1	DBR1_HUMAN	Lariat debranching enzyme	0.110485	0.00115771	0.919642	-6.76015	0.110258	0.00116238	0.919392	-6.75612	0.245131	0.00319501	0.834957	-5.74296	0.249336	0.00290725	0.843706	-5.83763
Q9NXF7	DCAF16	DCA16_HUMAN	DDB1- and CUL4-associated factor 16	0.0160607	0.00087349	0.942147	-7.04214	-0.0251164	0.000884308	0.940659	-7.02982	0.00384204	0.000775233	0.950026	-7.16157	-0.164257	0.00156533	0.89849	-6.45809
P61962	DCAF7	DCAF7_HUMAN	DDB1- and CUL4-associated factor 7	0.0453318	0.000932056	0.935896	-6.97718	0.122714	0.00148848	0.902061	-6.50851	-0.0581053	0.000873193	0.942196	-7.04248	-0.0582823	0.00087214	0.942388	-7.04369
P27707	DCK	DCK_HUMAN	Deoxycytidine kinase	0.00824207	0.000438548	0.963315	-7.7316	-0.00140815	0.000433432	0.963571	-7.74334	0.015539	0.000409412	0.964366	-7.80038	0.048849	0.000627245	0.955505	-7.37355
Q96C86	DCPS	DCPS_HUMAN	m7GpppX diphosphatase	0.0601829	0.000855155	0.944731	-7.06337	-0.0079097	0.00039283	0.965015	-7.84174	0.0893992	0.00246695	0.859111	-6.0023	-0.0108631	0.000353337	0.966014	-7.94773
P32321;P32321-2	DCTD	DCTD_HUMAN	Deoxycytidylate deaminase;Isoform 2 of Deoxycytidylate deaminase	-0.00700098	0.000503097	0.960987	-7.59422	-0.0714286	0.000883873	0.940689	-7.03031	-0.0408704	0.000561327	0.958534	-7.48464	-0.0295697	0.000496032	0.96133	-7.60837
Q14203;Q14203-3;Q14203-4;Q14203-6	DCTN1	DCTN1_HUMAN	Dynactin subunit 1;Isoform 3 of Dynactin subunit 1;Isoform 4 of Dynactin subunit 1;Isoform 6 of Dynactin subunit 1	-0.120604	0.00123249	0.91535	-6.69748	-0.039039	0.000447558	0.962989	-7.71126	-0.0874961	0.000857846	0.944561	-7.06023	-0.110199	0.00149974	0.901584	-6.50096
Q13561;Q13561-2;Q13561-3	DCTN2	DCTN2_HUMAN	Dynactin subunit 2;Isoform 2 of Dynactin subunit 2;Isoform 3 of Dynactin subunit 2	-0.0211589	0.000443023	0.963137	-7.72145	-0.0930246	0.0120902	0.677225	-4.4032	-0.0274962	0.0004784	0.961804	-7.64459	0.127552	0.0726401	0.427596	-2.54682
O75935;O75935-3	DCTN3	DCTN3_HUMAN	Dynactin subunit 3;Isoform 3 of Dynactin subunit 3	-0.00139364	0.000500443	0.961189	-7.59952	-0.0765134	0.00110497	0.922949	-6.80683	-0.0344957	0.000550201	0.959104	-7.50468	0.0158485	0.000466712	0.962206	-7.66933
Q9UJW0;Q9UJW0-3	DCTN4	DCTN4_HUMAN	Dynactin subunit 4;Isoform 3 of Dynactin subunit 4	-0.0319771	0.000490482	0.961476	-7.61963	0.0241362	0.000469467	0.962097	-7.66344	-0.0580176	0.000707782	0.952453	-7.25267	-0.0526719	0.000633772	0.95514	-7.36319
Q9BTE1;Q9BTE1-2	DCTN5	DCTN5_HUMAN	Dynactin subunit 5;Isoform 2 of Dynactin subunit 5	-0.0164632	0.00087329	0.942168	-7.04237	-0.0116305	0.000870134	0.942817	-7.04599	-0.0894326	0.00108422	0.9243	-6.82581	-0.042305	0.000824378	0.946257	-7.10006
Q9H773	DCTPP1	DCTP1_HUMAN	dCTP pyrophosphatase 1	0.153439	0.00234944	0.86387	-6.05123	0.167822	0.0027232	0.850227	-5.90322	0.161894	0.00243349	0.860594	-6.01599	0.110193	0.000908963	0.937912	-7.0023
Q96GG9	DCUN1D1	DCNL1_HUMAN	DCN1-like protein 1	-0.127105	0.00159317	0.897165	-6.44044	-0.00342023	0.000613035	0.956566	-7.39648	-0.0397046	0.000629073	0.955391	-7.37063	-0.0821677	0.000891885	0.939688	-7.02128
Q7Z4W1	DCXR	DCXR_HUMAN	L-xylulose reductase	0.0707336	0.000797448	0.94788	-7.1333	0.0603276	0.000691371	0.952901	-7.27614	0.145647	0.00404662	0.811028	-5.50582	0.0739705	0.000804536	0.94743	-7.12444
Q9BW61	DDA1	DDA1_HUMAN	DET1- and DDB1-associated protein 1	-0.0542831	0.000967376	0.93345	-6.93995	-0.0297149	0.000887434	0.940242	-7.02629	0.0099257	0.000778719	0.94944	-7.15708	0.0239353	0.000791053	0.94835	-7.14135
O94760	DDAH1	DDAH1_HUMAN	N(G),N(G)-dimethylarginine dimethylaminohydrolase 1	-0.0586781	0.000672166	0.953635	-7.30433	-0.0135225	0.000443645	0.963113	-7.72004	0.0667173	0.000775056	0.950106	-7.1618	0.0366194	0.000469853	0.962087	-7.66262
O95865	DDAH2	DDAH2_HUMAN	N(G),N(G)-dimethylarginine dimethylaminohydrolase 2	-0.124062	0.00367586	0.821733	-5.60229	-0.155969	0.0117623	0.681662	-4.43103	0.0123607	0.000360595	0.965886	-7.92739	-0.00803717	0.000351459	0.966088	-7.95307
Q16531	DDB1	DDB1_HUMAN	DNA damage-binding protein 1	0.0304632	0.000506037	0.960811	-7.58839	0.0173636	0.00042434	0.96384	-7.76455	0.0221281	0.000419698	0.963975	-7.77555	-0.0955777	0.00594399	0.765129	-5.11941
Q92466;Q92466-2;Q92466-4	DDB2	DDB2_HUMAN	DNA damage-binding protein 2;Isoform D1 of DNA damage-binding protein 2;Isoform D3 of DNA damage-binding protein 2	-0.13102	0.00127985	0.913058	-6.65973	-0.030007	0.000886845	0.940326	-7.02695	-0.172891	0.00178243	0.888127	-6.32799	-0.382884	0.0144296	0.656157	-4.22394
Q5TDH0;Q5TDH0-3	DDI2	DDI2_HUMAN	Protein DDI1 homolog 2;Isoform 3 of Protein DDI1 homolog 2	0.0412042	0.000689784	0.952957	-7.27844	0.0417469	0.000686506	0.953075	-7.28321	0.0529214	0.000633413	0.955161	-7.36375	0.078656	0.000875097	0.941838	-7.0403
P39656;P39656-3	DDOST	OST48_HUMAN	Dolichyl-diphosphooligosaccharide--protein glycosyltransferase 48 kDa subunit;Isoform 3 of Dolichyl-diphosphooligosaccharide--protein glycosyltransferase 48 kDa subunit	0.0943964	0.000833925	0.945709	-7.08853	0.0735496	0.000615461	0.956307	-7.39252	-0.0201302	0.000362871	0.965856	-7.9211	-0.0313457	0.000380429	0.965654	-7.87383
Q96HY6	DDRGK1	DDRGK_HUMAN	DDRGK domain-containing protein 1	0.0185049	0.000876727	0.941606	-7.03844	0.0606215	0.000997137	0.931085	-6.90963	-0.07233	0.000988344	0.931759	-6.91849	-0.0685863	0.000921179	0.936771	-6.98893
P30046	DDT	DOPD_HUMAN	D-dopachrome decarboxylase	-0.0181518	0.000406459	0.964449	-7.80762	-0.0649753	0.000707661	0.952458	-7.25284	0.0362418	0.000402286	0.964602	-7.81795	0.212401	0.00526545	0.780212	-5.24131
Q92499	DDX1	DDX1_HUMAN	ATP-dependent RNA helicase DDX1	0.198732	0.0139876	0.659439	-4.25549	0.15677	0.0185097	0.622051	-3.97078	0.260994	0.0792551	0.406766	-2.45251	0.0928944	0.000507586	0.960742	-7.58534
Q92841	DDX17	DDX17_HUMAN	Probable ATP-dependent RNA helicase DDX17	-0.0181767	0.000405088	0.964495	-7.811	0.0531665	0.000578613	0.957865	-7.4543	-0.0099637	0.000352222	0.966056	-7.9509	-0.0322246	0.000403831	0.964532	-7.81411
Q9NUU7;Q9UMR2;Q9UMR2-2;Q9UMR2-4	DDX19A;DDX19B;DDX19B;DDX19B	DD19A_HUMAN;DD19B_HUMAN;DD19B_HUMAN;DD19B_HUMAN	ATP-dependent RNA helicase DDX19A;ATP-dependent RNA helicase DDX19B;Isoform 2 of ATP-dependent RNA helicase DDX19B;Isoform 4 of ATP-dependent RNA helicase DDX19B	-0.0689309	0.000652546	0.954333	-7.33398	-0.0328127	0.000455755	0.962606	-7.6931	-0.08765	0.00137037	0.908315	-6.5913	-0.092767	0.00144878	0.903902	-6.53558
Q9UHI6	DDX20	DDX20_HUMAN	Probable ATP-dependent RNA helicase DDX20	-0.0711464	0.000966617	0.933478	-6.94074	-0.147682	0.00137688	0.907843	-6.58655	-0.130897	0.00125393	0.914275	-6.68022	-0.142295	0.00119163	0.917523	-6.73124
Q9NR30	DDX21	DDX21_HUMAN	Nucleolar RNA helicase 2	0.542018	0.00827654	0.72501	-4.78602	0.560588	0.0101381	0.698856	-4.58126	0.626766	0.0854771	0.394326	-2.37015	0.601729	0.0487031	0.489796	-2.97208
Q9BUQ8	DDX23	DDX23_HUMAN	Probable ATP-dependent RNA helicase DDX23	0.111429	0.00212596	0.873144	-6.15141	0.0807159	0.00100596	0.930293	-6.90081	0.105948	0.00277805	0.848314	-5.88322	0.522708	1	3.73511e-09	16.2068
Q96GQ7	DDX27	DDX27_HUMAN	Probable ATP-dependent RNA helicase DDX27	0.613143	0.0158413	0.645122	-4.12917	0.584903	0.0116685	0.682317	-4.43912	0.616116	0.0644782	0.450833	-2.67478	0.40489	0.00349848	0.826674	-5.65192
O00148	DDX39A	DX39A_HUMAN	ATP-dependent RNA helicase DDX39A	-0.244718	0.837834	0.0284306	1.6422	-0.194464	0.316166	0.164748	-0.771447	-0.252891	0.987878	0.00214626	4.4005	-0.234977	0.900943	0.0175907	2.20775
Q13838;Q13838-2	DDX39B	DX39B_HUMAN	Spliceosome RNA helicase DDX39B;Isoform 2 of Spliceosome RNA helicase DDX39B	-0.220694	0.00684137	0.749326	-4.9779	-0.162408	0.00217316	0.870992	-6.1294	-0.174753	0.00390453	0.815033	-5.54171	-0.190254	0.00292009	0.84323	-5.83322
O00571	DDX3X	DDX3X_HUMAN	ATP-dependent RNA helicase DDX3X	0.181554	0.000540106	0.95963	-7.5232	0.0765321	0.000421144	0.963937	-7.77211	0.235878	0.00103203	0.928401	-6.87519	0.4069	0.00669842	0.75175	-4.99916
Q9UJV9	DDX41	DDX41_HUMAN	Probable ATP-dependent RNA helicase DDX41	-0.0764894	0.000938635	0.935418	-6.97014	0.0481124	0.000726886	0.951799	-7.22601	-0.0541087	0.000738855	0.951406	-7.20967	-0.121448	0.00169088	0.892453	-6.38082
Q86XP3	DDX42	DDX42_HUMAN	ATP-dependent RNA helicase DDX42	0.0373492	0.000442422	0.963157	-7.7228	0.0692822	0.000612288	0.956741	-7.3977	0.0714334	0.000650972	0.954373	-7.33639	-0.0156954	0.000356083	0.965968	-7.93999
Q7L014	DDX46	DDX46_HUMAN	Probable ATP-dependent RNA helicase DDX46	0.0450972	0.000591493	0.957419	-7.43227	0.040624	0.000550425	0.95909	-7.50427	0.0682459	0.00130649	0.911606	-6.6391	-0.0649983	0.000790189	0.948441	-7.14245
Q9H0S4;Q9H0S4-2	DDX47	DDX47_HUMAN	Probable ATP-dependent RNA helicase DDX47;Isoform 2 of Probable ATP-dependent RNA helicase DDX47	0.0495777	0.000507978	0.960729	-7.58456	0.0138905	0.000438537	0.963318	-7.73163	0.053959	0.000501217	0.961106	-7.59797	0.0266312	0.000410736	0.96432	-7.79715
P17844	DDX5	DDX5_HUMAN	Probable ATP-dependent RNA helicase DDX5	0.0757147	0.0019127	0.882641	-6.25733	-0.00817653	0.000395243	0.96489	-7.83561	0.0611487	0.00132571	0.910467	-6.62448	0.160129	0.259911	0.201271	-1.04643
Q9BQ39	DDX50	DDX50_HUMAN	ATP-dependent RNA helicase DDX50	0.471404	0.00229747	0.866073	-6.07365	0.568211	0.00344209	0.828218	-5.66823	0.55725	0.00450068	0.798777	-5.39902	0.248196	0.00111516	0.922346	-6.79764
Q9NY93;Q9NY93-2	DDX56	DDX56_HUMAN	Probable ATP-dependent RNA helicase DDX56;Isoform 2 of Probable ATP-dependent RNA helicase DDX56	-0.123845	0.00149728	0.901709	-6.50261	0.0251648	0.000887461	0.940235	-7.02626	-0.0380055	0.000829959	0.945941	-7.0933	-0.215304	0.00297999	0.841131	-5.81285
P26196	DDX6	DDX6_HUMAN	Probable ATP-dependent RNA helicase DDX6	-0.208612	0.00558063	0.773422	-5.18286	-0.304633	0.167212	0.264474	-1.60552	-0.285532	0.203628	0.234951	-1.36377	-0.295753	0.230091	0.21768	-1.2078
Q16698;Q16698-2	DECR1	DECR_HUMAN	2,4-dienoyl-CoA reductase, mitochondrial;Isoform 2 of 2,4-dienoyl-CoA reductase, mitochondrial	0.00436607	0.000389775	0.965235	-7.84955	0.00286854	0.000388593	0.965356	-7.85259	0.0110159	0.000363599	0.965844	-7.9191	0.19663	0.910744	0.0164683	2.32275
P35659	DEK	DEK_HUMAN	Protein DEK	0.0887236	0.00288462	0.84465	-5.84547	0.0620015	0.00110102	0.923241	-6.81042	0.121565	0.0327808	0.548525	-3.38458	0.181281	0.451927	0.119958	-0.192887
O43583	DENR	DENR_HUMAN	Density-regulated protein	0.074521	0.000871834	0.942473	-7.04404	0.0373016	0.000666171	0.953822	-7.3133	0.0605154	0.000753084	0.950959	-7.19058	-0.00176252	0.000548141	0.959341	-7.50843
Q9Y315	DERA	DEOC_HUMAN	Deoxyribose-phosphate aldolase	0.00549982	0.000614552	0.956376	-7.394	-0.0180918	0.000634372	0.955127	-7.36224	0.0716441	0.000715205	0.952235	-7.24223	0.0491251	0.000649035	0.95447	-7.33937
Q9BUN8;Q9BUN8-2	DERL1	DERL1_HUMAN	Derlin-1;Isoform 2 of Derlin-1	-0.236307	0.00245407	0.859538	-6.00755	-0.188365	0.00195253	0.880986	-6.23667	-0.304977	0.00589887	0.766789	-5.12708	-0.323192	0.00552146	0.774857	-5.19358
P17661	DES	DESM_HUMAN	Desmin	0.10058	0.00115929	0.919531	-6.75879	0.15809	0.00162538	0.895594	-6.42039	0.154674	0.0020899	0.874517	-6.16855	2.32889	0.999989	8.78115e-07	11.4245
O00273	DFFA	DFFA_HUMAN	DNA fragmentation factor subunit alpha	0.164956	0.00684431	0.748917	-4.97747	0.115397	0.00215937	0.871634	-6.13578	0.129026	0.00206768	0.875527	-6.17926	0.0939338	0.00107913	0.924703	-6.83052
O60443	DFNA5	DFNA5_HUMAN	Non-syndromic hearing impairment protein 5	-0.0640075	0.000495536	0.961339	-7.60938	-0.0665971	0.000510868	0.960591	-7.57889	-0.0822253	0.00061584	0.956275	-7.39191	-0.124164	0.00104672	0.927172	-6.86104
P23743	DGKA	DGKA_HUMAN	Diacylglycerol kinase alpha	0.00958185	0.00050425	0.960919	-7.59193	0.0892143	0.000992235	0.931439	-6.91456	-0.0180932	0.00046227	0.962339	-7.6789	-0.123098	0.00165418	0.893829	-6.40279
Q15392;Q15392-2	DHCR24	DHC24_HUMAN	Delta(24)-sterol reductase;Isoform 2 of Delta(24)-sterol reductase	-0.158682	0.00204336	0.876947	-6.19111	-0.396778	0.276804	0.190303	-0.960372	-0.183897	0.00648371	0.755041	-5.03196	-0.00157039	0.000548112	0.959355	-7.50848
Q9UBM7	DHCR7	DHCR7_HUMAN	7-dehydrocholesterol reductase	-0.129649	0.00120799	0.916652	-6.71759	-0.231252	0.00801842	0.729516	-4.81796	-0.178918	0.0043752	0.803647	-5.42742	-0.145242	0.00257745	0.854919	-5.95837
P00374	DHFR	DYR_HUMAN	Dihydrofolate reductase	-0.0271947	0.000649737	0.954417	-7.33829	-0.0607329	0.000818079	0.946629	-7.10773	0.0729552	0.000964878	0.933582	-6.94254	-0.274435	0.0540414	0.473546	-2.86245
Q96LJ7	DHRS1	DHRS1_HUMAN	Dehydrogenase/reductase SDR family member 1	0.0919843	0.000550909	0.959061	-7.50339	0.133937	0.000811379	0.947093	-7.11596	0.0284791	0.000364003	0.965834	-7.91799	-0.151244	0.00100402	0.930417	-6.90274
Q9BTZ2;Q9BTZ2-4;Q9BTZ2-8	DHRS4	DHRS4_HUMAN	Dehydrogenase/reductase SDR family member 4;Isoform 4 of Dehydrogenase/reductase SDR family member 4;Isoform 8 of Dehydrogenase/reductase SDR family member 4	0.08911	0.00103545	0.928058	-6.87188	0.0101478	0.000618856	0.956005	-7.38702	0.102684	0.00169568	0.892203	-6.37797	0.0175393	0.000562518	0.958457	-7.48253
Q9Y394;Q9Y394-2	DHRS7	DHRS7_HUMAN	Dehydrogenase/reductase SDR family member 7;Isoform 2 of Dehydrogenase/reductase SDR family member 7	0.0333449	0.000899131	0.938869	-7.01318	0.0799308	0.0010759	0.924946	-6.83353	-0.056685	0.000880739	0.941025	-7.03387	-0.0745589	0.000907062	0.938035	-7.00439
Q96HY7	DHTKD1	DHTK1_HUMAN	Probable 2-oxoglutarate dehydrogenase E1 component DHKTD1, mitochondrial	-0.0456598	0.000911692	0.937647	-6.9993	0.117518	0.00122118	0.916051	-6.70671	0.031066	0.000800072	0.947711	-7.13001	-0.174757	0.00135706	0.90896	-6.60108
O43143	DHX15	DHX15_HUMAN	Pre-mRNA-splicing factor ATP-dependent RNA helicase DHX15	0.0884187	0.000481612	0.961708	-7.63789	-0.0442792	0.000413682	0.964184	-7.79	0.195733	0.00141446	0.905885	-6.55959	0.279699	0.00249589	0.857901	-5.99061
O60231	DHX16	DHX16_HUMAN	Putative pre-mRNA-splicing factor ATP-dependent RNA helicase DHX16	-0.155643	0.00231934	0.865098	-6.06415	-0.0295755	0.000532576	0.959868	-7.53725	-0.118992	0.00153302	0.899953	-6.47898	-0.123094	0.00118791	0.917828	-6.73437
Q7Z478	DHX29	DHX29_HUMAN	ATP-dependent RNA helicase DHX29	0.0523013	0.00092198	0.936677	-6.98806	0.239395	0.00238622	0.862334	-6.03566	-0.0930134	0.000907674	0.937994	-7.00372	-0.299971	0.00269846	0.851046	-5.91237
Q7L2E3;Q7L2E3-2;Q7L2E3-3	DHX30	DHX30_HUMAN	Putative ATP-dependent RNA helicase DHX30;Isoform 2 of Putative ATP-dependent RNA helicase DHX30;Isoform 3 of Putative ATP-dependent RNA helicase DHX30	-0.0788191	0.00100215	0.930572	-6.9046	-0.135483	0.00409298	0.809706	-5.49438	-0.0735588	0.00107077	0.925366	-6.83831	-0.188173	0.0678806	0.440736	-2.61971
Q9H2U1;Q9H2U1-2	DHX36	DHX36_HUMAN	ATP-dependent RNA helicase DHX36;Isoform 2 of ATP-dependent RNA helicase DHX36	0.0199427	0.000628977	0.955395	-7.37079	0.119961	0.00163121	0.895099	-6.4168	-0.00839312	0.000551324	0.959047	-7.50264	0.0154494	0.000555777	0.958774	-7.49459
Q08211	DHX9	DHX9_HUMAN	ATP-dependent RNA helicase A	0.00621306	0.000392187	0.965054	-7.84338	-0.0309125	0.0005044	0.960912	-7.59164	0.00371339	0.000348674	0.966198	-7.96102	-0.0926762	0.00358496	0.824105	-5.62742
Q9NR28;Q9NR28-2	DIABLO	DBLOH_HUMAN	Diablo homolog, mitochondrial;Isoform 2 of Diablo homolog, mitochondrial	-0.0550424	0.000818772	0.946587	-7.10689	-0.00812372	0.000394959	0.964911	-7.83633	-0.0313221	0.000487437	0.961548	-7.62586	-0.0868297	0.00278597	0.847966	-5.88037
O60610;O60610-2;O60610-3	DIAPH1	DIAP1_HUMAN	Protein diaphanous homolog 1;Isoform 2 of Protein diaphanous homolog 1;Isoform 3 of Protein diaphanous homolog 1	0.0350142	0.000430353	0.963672	-7.75048	-0.0165608	0.000396702	0.964832	-7.83193	0.0625693	0.000558993	0.958625	-7.48881	0.0796355	0.000703981	0.952578	-7.25805
Q9NSV4	DIAPH3	DIAP3_HUMAN	Protein diaphanous homolog 3	0.0768069	0.000612999	0.956574	-7.39653	0.0546224	0.000502496	0.961022	-7.59542	0.0649471	0.000571952	0.958065	-7.46588	0.201676	0.00396172	0.813542	-5.52711
Q9BTC0	DIDO1	DIDO1_HUMAN	Death-inducer obliterator 1	0.206639	0.00216563	0.871314	-6.13288	0.162934	0.00166148	0.89361	-6.39839	0.10838	0.0011018	0.923165	-6.80971	0.0849306	0.000921092	0.936788	-6.98903
Q9Y2L1	DIS3	RRP44_HUMAN	Exosome complex exonuclease RRP44	0.0404108	0.000608503	0.956872	-7.4039	0.107721	0.0046708	0.794847	-5.36174	0.0788303	0.00127874	0.913123	-6.6606	-0.0152708	0.00036247	0.965861	-7.92221
Q8IYB7	DIS3L2	DI3L2_HUMAN	DIS3-like exonuclease 2	-0.051065	0.000952366	0.934384	-6.95561	0.146627	0.00179212	0.887694	-6.32256	-0.0556062	0.000903099	0.938459	-7.00878	0.224042	0.00402632	0.811644	-5.51087
O60832	DKC1	DKC1_HUMAN	H/ACA ribonucleoprotein complex subunit 4	-0.0264461	0.000398889	0.964745	-7.82643	0.0209374	0.000394726	0.964932	-7.83692	0.0394475	0.000378191	0.965679	-7.87973	-0.0647041	0.000426492	0.963781	-7.75949
P10515	DLAT	ODP2_HUMAN	Dihydrolipoyllysine-residue acetyltransferase component of pyruvate dehydrogenase complex, mitochondrial	-0.157489	0.000683299	0.953233	-7.2879	-0.227081	0.0012318	0.915396	-6.69805	-0.25873	0.00286019	0.845531	-5.854	-0.290012	0.00432386	0.80456	-5.43927
P09622	DLD	DLDH_HUMAN	Dihydrolipoyl dehydrogenase, mitochondrial	0.236134	0.0171641	0.633656	-4.04762	0.144394	0.0304022	0.563161	-3.46237	0.0652367	0.000947222	0.934687	-6.96103	0.0302558	0.000405443	0.964473	-7.81012
Q12959;Q12959-2;Q12959-3;Q12959-4;Q12959-5;Q12959-6;Q12959-7	DLG1	DLG1_HUMAN	Disks large homolog 1;Isoform 2 of Disks large homolog 1;Isoform 3 of Disks large homolog 1;Isoform 4 of Disks large homolog 1;Isoform 5 of Disks large homolog 1;Isoform 6 of Disks large homolog 1;Isoform 7 of Disks large homolog 1	-0.0504456	0.000580801	0.957782	-7.45052	0.126741	0.00136501	0.908549	-6.59523	-0.0349637	0.000497544	0.961295	-7.60533	-0.378514	0.0190824	0.618333	-3.93972
Q15398;Q15398-1;Q15398-3	DLGAP5	DLGP5_HUMAN	Disks large-associated protein 5;Isoform 2 of Disks large-associated protein 5;Isoform 3 of Disks large-associated protein 5	0.0724722	0.000730849	0.951685	-7.22057	0.200632	0.00208065	0.87499	-6.17299	0.0230341	0.000561917	0.958501	-7.48359	-0.0949559	0.000797067	0.947909	-7.13377
P36957	DLST	ODO2_HUMAN	Dihydrolipoyllysine-residue succinyltransferase component of 2-oxoglutarate dehydrogenase complex, mitochondrial	-0.0925613	0.0019409	0.881533	-6.24266	-0.0881599	0.00173339	0.890345	-6.35594	-0.149417	0.0522029	0.477553	-2.899	-0.212293	0.532742	0.091322	0.131154
Q9NPF5	DMAP1	DMAP1_HUMAN	DNA methyltransferase 1-associated protein 1	-0.0463816	0.000938554	0.935426	-6.97023	0.0226075	0.000883861	0.940696	-7.03033	-0.103842	0.00130088	0.91184	-6.64341	-0.193218	0.00237442	0.862863	-6.04062
Q86Y56	DNAAF5	DAAF5_HUMAN	Dynein assembly factor 5, axonemal	-0.10325	0.00114551	0.920343	-6.77076	-0.0176364	0.000874396	0.941982	-7.0411	-0.0408823	0.000825587	0.94617	-7.09859	0.0876534	0.000978694	0.932537	-6.92831
Q9P2D7;Q9P2D7-2;Q9P2D7-4;Q9P2D7-5	DNAH1	DYH1_HUMAN	Dynein heavy chain 1, axonemal;Isoform 2 of Dynein heavy chain 1, axonemal;Isoform 4 of Dynein heavy chain 1, axonemal;Isoform 5 of Dynein heavy chain 1, axonemal	-0.0129842	0.000870739	0.942677	-7.0453	-0.0956969	0.00117377	0.91866	-6.74636	-0.118129	0.00137968	0.907605	-6.58452	-0.0262709	0.000791617	0.948287	-7.14064
Q9NYC9;Q9NYC9-2;Q9UFH2;Q9UFH2-2	DNAH9;DNAH9;DNAH17;DNAH17	DYH9_HUMAN;DYH9_HUMAN;DYH17_HUMAN;DYH17_HUMAN	Dynein heavy chain 9, axonemal;Isoform 2 of Dynein heavy chain 9, axonemal;Dynein heavy chain 17, axonemal;Isoform 2 of Dynein heavy chain 17, axonemal	0.0302917	0.000892021	0.939665	-7.02113	0.0226623	0.000883222	0.940742	-7.03105	0.123992	0.00156752	0.898401	-6.45669	0.101865	0.00111761	0.922178	-6.79544
P31689	DNAJA1	DNJA1_HUMAN	DnaJ homolog subfamily A member 1	-0.0259958	0.000439416	0.963266	-7.72962	-0.0488084	0.00052411	0.960133	-7.55328	0.0234453	0.000391945	0.965067	-7.844	0.302368	0.992093	0.00122691	4.83206
O60884	DNAJA2	DNJA2_HUMAN	DnaJ homolog subfamily A member 2	0.147659	0.00383443	0.81737	-5.55989	-0.0180135	0.000517332	0.960372	-7.56631	0.0703919	0.000720455	0.95207	-7.23491	0.382324	0.976056	0.00379767	3.70782
Q96EY1;Q96EY1-2	DNAJA3	DNJA3_HUMAN	DnaJ homolog subfamily A member 3, mitochondrial;Isoform 2 of DnaJ homolog subfamily A member 3, mitochondrial	-0.0902459	0.00118937	0.917727	-6.73314	-0.0232431	0.000534049	0.959837	-7.53449	-0.112464	0.00296425	0.841729	-5.81816	-0.152605	0.00386543	0.816282	-5.55181
P25685	DNAJB1	DNJB1_HUMAN	DnaJ homolog subfamily B member 1	0.074579	0.000885106	0.940546	-7.02892	0.0309093	0.000444254	0.963093	-7.71867	0.0950112	0.00218422	0.870342	-6.12431	0.105116	0.00159201	0.897256	-6.44116
Q9UBS4	DNAJB11	DJB11_HUMAN	DnaJ homolog subfamily B member 11	0.0347545	0.000512654	0.960522	-7.5754	0.0597935	0.000749122	0.951072	-7.19586	0.0113033	0.00039787	0.964785	-7.82899	0.0395991	0.000524753	0.960113	-7.55206
P25686;P25686-2	DNAJB2	DNJB2_HUMAN	DnaJ homolog subfamily B member 2;Isoform 2 of DnaJ homolog subfamily B member 2	0.0653379	0.000713236	0.952303	-7.24498	0.137062	0.00111096	0.922578	-6.80142	0.129865	0.00077611	0.949823	-7.16044	0.018465	0.000557089	0.958716	-7.49223
Q8WWF6	DNAJB3	DNJB3_HUMAN	DnaJ homolog subfamily B member 3	-0.488764	0.00516741	0.781769	-5.2602	-0.294009	0.00188139	0.883816	-6.27386	-0.334785	0.00274814	0.849448	-5.89408	-0.592884	0.0078374	0.732491	-4.84098
Q9UDY4	DNAJB4	DNJB4_HUMAN	DnaJ homolog subfamily B member 4	0.0335405	0.000572988	0.958027	-7.46407	-0.0666533	0.000895609	0.939266	-7.01711	0.0197539	0.000478669	0.961801	-7.64402	-0.135497	0.00360823	0.823501	-5.62092
Q96KC8	DNAJC1	DNJC1_HUMAN	DnaJ homolog subfamily C member 1	0.122107	0.00121025	0.916578	-6.71572	0.361213	0.0165339	0.639339	-4.08567	0.376565	0.0230472	0.596906	-3.74689	0.527798	0.109706	0.344814	-2.09375
Q8IXB1;Q8IXB1-2	DNAJC10	DJC10_HUMAN	DnaJ homolog subfamily C member 10;Isoform 2 of DnaJ homolog subfamily C member 10	0.112789	0.00106348	0.926005	-6.84515	0.0851931	0.000770269	0.95052	-7.168	0.0201469	0.000462461	0.962333	-7.67849	0.000336356	0.000447524	0.962994	-7.71133
O75165	DNAJC13	DJC13_HUMAN	DnaJ homolog subfamily C member 13	0.0890717	0.00112099	0.921943	-6.79242	-0.0123474	0.00087141	0.942558	-7.04453	-0.0316822	0.000810519	0.947128	-7.11703	-0.123316	0.000967795	0.933403	-6.93952
Q96DA6;Q96DA6-2	DNAJC19	TIM14_HUMAN	Mitochondrial import inner membrane translocase subunit TIM14;Isoform 2 of Mitochondrial import inner membrane translocase subunit TIM14	0.177232	0.00161473	0.896084	-6.42697	0.239871	0.00263266	0.852845	-5.93713	0.0901862	0.000940595	0.935328	-6.96806	0.107109	0.00101178	0.929747	-6.89503
Q99543;Q99543-2	DNAJC2	DNJC2_HUMAN	DnaJ homolog subfamily C member 2;Isoform 2 of DnaJ homolog subfamily C member 2	-0.012291	0.000618351	0.956046	-7.38784	-0.125222	0.00149702	0.90175	-6.50278	-0.144806	0.00248916	0.858075	-5.99332	-0.0724948	0.000679459	0.953373	-7.29353
Q13217	DNAJC3	DNJC3_HUMAN	DnaJ homolog subfamily C member 3	-0.0082904	0.000616548	0.956205	-7.39076	-0.0163094	0.000628844	0.955408	-7.371	-0.048113	0.000747313	0.951133	-7.19828	-0.0783826	0.000871706	0.942501	-7.04419
Q99615	DNAJC7	DNJC7_HUMAN	DnaJ homolog subfamily C member 7	0.0609382	0.00112629	0.921536	-6.7877	0.0167137	0.000423184	0.963884	-7.76728	0.0772854	0.00228963	0.866536	-6.07707	0.166664	0.100692	0.365613	-2.18956
O75937	DNAJC8	DNJC8_HUMAN	DnaJ homolog subfamily C member 8	0.0725836	0.000527355	0.960015	-7.54711	0.0509351	0.000457959	0.962525	-7.68827	0.0694375	0.000536934	0.95972	-7.5291	0.0925936	0.000703614	0.952587	-7.25858
Q8WXX5	DNAJC9	DNJC9_HUMAN	DnaJ homolog subfamily C member 9	-0.030861	0.00046016	0.962433	-7.68348	-0.0624059	0.000875578	0.941758	-7.03975	0.00939318	0.000355928	0.96597	-7.94043	0.0541085	0.000656703	0.954155	-7.32762
O00115;O00115-2	DNASE2	DNS2A_HUMAN	Deoxyribonuclease-2-alpha;Isoform 2 of Deoxyribonuclease-2-alpha	0.0388519	0.000611816	0.956789	-7.39847	0.0817283	0.00192631	0.882045	-6.25022	0.0796879	0.00219233	0.870124	-6.1206	-0.0136113	0.000399691	0.964719	-7.82442
Q05193;Q05193-2;Q05193-3;Q05193-5	DNM1	DYN1_HUMAN	Dynamin-1;Isoform 2 of Dynamin-1;Isoform 3 of Dynamin-1;Isoform 4 of Dynamin-1	-0.099394	0.000875835	0.941722	-7.03946	-0.0716283	0.000757539	0.950831	-7.18468	-0.0797574	0.000708862	0.952419	-7.25114	-0.371255	0.00494076	0.786902	-5.30528
O00429;O00429-3;O00429-6	DNM1L	DNM1L_HUMAN	Dynamin-1-like protein;Isoform 2 of Dynamin-1-like protein;Isoform 6 of Dynamin-1-like protein	-0.0071809	0.000389294	0.965287	-7.85079	0.111969	0.00108017	0.92463	-6.82956	0.0344038	0.00040485	0.9645	-7.81159	0.0097738	0.0003508	0.966112	-7.95494
P50570;P50570-5	DNM2	DYN2_HUMAN	Dynamin-2;Isoform 5 of Dynamin-2	-0.0975546	0.000993936	0.931307	-6.91284	-0.0888457	0.000723923	0.951898	-7.2301	-0.150944	0.00730605	0.740746	-4.91172	-0.166806	0.00817819	0.727282	-4.79807
Q9UQ16;Q9UQ16-2;Q9UQ16-3;Q9UQ16-4	DNM3	DYN3_HUMAN	Dynamin-3;Isoform 2 of Dynamin-3;Isoform 3 of Dynamin-3;Isoform 4 of Dynamin-3	-0.0897673	0.00105341	0.926829	-6.85467	-0.0875358	0.00106863	0.925568	-6.84031	-0.0809159	0.000972451	0.93304	-6.93472	-0.22713	0.00283408	0.846198	-5.8632
Q6XZF7	DNMBP	DNMBP_HUMAN	Dynamin-binding protein	-0.0250308	0.000870381	0.942761	-7.04571	0.0910914	0.000926355	0.936289	-6.98333	0.00576397	0.000774953	0.950158	-7.16193	-0.130173	0.000917167	0.937238	-6.9933
P26358;P26358-2	DNMT1	DNMT1_HUMAN	DNA (cytosine-5)-methyltransferase 1;Isoform 2 of DNA (cytosine-5)-methyltransferase 1	0.113607	0.00105347	0.926818	-6.85462	-0.00645463	0.000388774	0.965343	-7.85212	0.175224	0.00750567	0.737207	-4.88456	0.244348	0.0720071	0.428935	-2.55626
Q9ULA0	DNPEP	DNPEP_HUMAN	Aspartyl aminopeptidase	0.00834025	0.000393248	0.964984	-7.84068	0.0104909	0.000398713	0.964753	-7.82687	-0.0102819	0.000357304	0.96594	-7.93657	0.499037	1	9.90208e-10	17.765
O43598;O43598-2	DNPH1	DNPH1_HUMAN	2'-deoxynucleoside 5'-phosphate N-hydrolase 1;Isoform 2 of 2'-deoxynucleoside 5'-phosphate N-hydrolase 1	0.0888638	0.000949482	0.934559	-6.95864	0.113568	0.00123931	0.914979	-6.69196	0.0726552	0.00079667	0.947943	-7.13427	0.00585976	0.000549189	0.959203	-7.50652
Q96HP0	DOCK6	DOCK6_HUMAN	Dedicator of cytokinesis protein 6	-0.05204	0.000942938	0.93514	-6.96557	-0.146283	0.00168517	0.892602	-6.3842	-0.0635779	0.000920441	0.936848	-6.98974	0.10311	0.00108611	0.924165	-6.82407
Q96N67;Q96N67-2;Q96N67-3;Q96N67-4;Q96N67-5;Q96N67-6	DOCK7	DOCK7_HUMAN	Dedicator of cytokinesis protein 7;Isoform 2 of Dedicator of cytokinesis protein 7;Isoform 3 of Dedicator of cytokinesis protein 7;Isoform 4 of Dedicator of cytokinesis protein 7;Isoform 5 of Dedicator of cytokinesis protein 7;Isoform 6 of Dedicator of cytokinesis protein 7	-0.132578	0.0142625	0.657173	-4.23576	-0.0347604	0.000576387	0.957926	-7.45815	-0.11145	0.00640695	0.756589	-5.04394	-0.164406	0.0409367	0.514745	-3.15393
Q9H2P9;Q9H2P9-2;Q9H2P9-3;Q9H2P9-4;Q9H2P9-5	DPH5	DPH5_HUMAN	Diphthine methyl ester synthase;Isoform 2 of Diphthine methyl ester synthase;Isoform 3 of Diphthine methyl ester synthase;Isoform 4 of Diphthine methyl ester synthase;Isoform 5 of Diphthine methyl ester synthase	0.157816	0.00129258	0.912288	-6.64982	0.0913125	0.00101086	0.929832	-6.89594	0.211837	0.00186154	0.884967	-6.28449	0.0447199	0.000807163	0.947306	-7.12118
O60762	DPM1	DPM1_HUMAN	Dolichol-phosphate mannosyltransferase subunit 1	-0.0494863	0.000662189	0.95393	-7.3193	0.0780509	0.000763996	0.950645	-7.17618	0.00525056	0.000548785	0.959249	-7.50725	0.00361365	0.000548308	0.959302	-7.50813
Q9P2X0;Q9P2X0-2	DPM3	DPM3_HUMAN	Dolichol-phosphate mannosyltransferase subunit 3;Isoform 2 of Dolichol-phosphate mannosyltransferase subunit 3	-0.0363903	0.000906926	0.938052	-7.00454	-0.0401964	0.000921829	0.936685	-6.98823	-0.100688	0.00126042	0.91391	-6.67505	-0.0107646	0.000778152	0.949505	-7.15781
Q9NY33	DPP3	DPP3_HUMAN	Dipeptidyl peptidase 3	0.150903	0.00319713	0.83478	-5.7423	0.100821	0.000976511	0.932732	-6.93055	0.12254	0.00194151	0.881472	-6.24235	0.159416	0.00854732	0.721866	-4.75355
Q9UHL4	DPP7	DPP2_HUMAN	Dipeptidyl peptidase 2	-0.167368	0.00259408	0.853958	-5.95192	-0.0587671	0.00080327	0.947513	-7.12602	-0.0283484	0.000583465	0.95768	-7.44594	-0.230459	0.00397442	0.813241	-5.52389
Q86TI2;Q86TI2-2	DPP9	DPP9_HUMAN	Dipeptidyl peptidase 9;Isoform 2 of Dipeptidyl peptidase 9	-0.0664354	0.000914375	0.937464	-6.99635	-0.0347774	0.0006139	0.956441	-7.39506	-0.0752333	0.00118438	0.918074	-6.73735	-0.0778286	0.00100529	0.930345	-6.90148
Q9C005	DPY30	DPY30_HUMAN	Protein dpy-30 homolog	0.142453	0.0014524	0.903683	-6.53308	-0.0133952	0.000870484	0.94274	-7.04559	-0.0720241	0.000886659	0.940341	-7.02716	-0.0532566	0.000841925	0.945368	-7.07898
Q16555;Q16555-2	DPYSL2	DPYL2_HUMAN	Dihydropyrimidinase-related protein 2;Isoform 2 of Dihydropyrimidinase-related protein 2	0.267444	0.00186332	0.884825	-6.28353	0.130996	0.000579303	0.957843	-7.45311	0.336211	0.00842443	0.722867	-4.76816	0.334218	0.00837957	0.723364	-4.77354
Q14195;Q14195-2	DPYSL3	DPYL3_HUMAN	Dihydropyrimidinase-related protein 3;Isoform LCRMP-4 of Dihydropyrimidinase-related protein 3	0.00881201	0.000397161	0.964816	-7.83077	-0.0423349	0.000681144	0.953317	-7.29106	0.0458232	0.000818231	0.946623	-7.10755	0.138368	0.0758668	0.415267	-2.49988
Q01658	DR1	NC2B_HUMAN	Protein Dr1	0.0906393	0.000879759	0.941144	-7.03498	-0.06323	0.000806119	0.947354	-7.12247	0.015061	0.000457375	0.962558	-7.68955	0.116805	0.00174656	0.889825	-6.34836
Q14919;Q14919-2	DRAP1	NC2A_HUMAN	Dr1-associated corepressor;Isoform 2 of Dr1-associated corepressor	-0.10961	0.0010356	0.928036	-6.87174	-0.359213	0.00649662	0.754781	-5.02995	-0.186846	0.00144383	0.90414	-6.53901	0.186558	0.00158131	0.89782	-6.44792
Q9Y295	DRG1	DRG1_HUMAN	Developmentally-regulated GTP-binding protein 1	0.171947	0.000594868	0.957291	-7.42658	-0.0126337	0.0003897	0.96524	-7.84974	0.16565	0.000648351	0.954523	-7.34043	0.193048	0.000748011	0.951117	-7.19734
P55039	DRG2	DRG2_HUMAN	Developmentally-regulated GTP-binding protein 2	-0.0370536	0.000592618	0.957377	-7.43037	-0.0367853	0.000596649	0.957253	-7.42358	-0.0135965	0.000461985	0.962354	-7.67952	-0.0360431	0.000523685	0.960147	-7.5541
O14972;O14972-2	DSCR3	DSCR3_HUMAN	Down syndrome critical region protein 3;Isoform 2 of Down syndrome critical region protein 3	-0.011332	0.000617682	0.956103	-7.38892	0.0308601	0.000649303	0.954448	-7.33896	-0.0708166	0.000773148	0.950432	-7.16427	-0.0374222	0.000611739	0.956793	-7.39859
Q14126	DSG2	DSG2_HUMAN	Desmoglein-2	-0.00414436	0.000433841	0.963508	-7.7424	0.0402146	0.000485031	0.961611	-7.63081	-0.0449195	0.000467574	0.962167	-7.66748	-0.0761228	0.000643807	0.954703	-7.34747
P15924	DSP	DESP_HUMAN	Desmoplakin	-0.140159	0.00151069	0.901081	-6.49368	-0.30442	0.00899629	0.713238	-4.70191	-0.157478	0.00198494	0.87944	-6.22018	-0.0463117	0.000830831	0.945872	-7.09225
P60981	DSTN	DEST_HUMAN	Destrin	0.0934756	0.000917928	0.937162	-6.99247	0.0871466	0.00109497	0.923618	-6.81593	0.174442	0.0213774	0.605081	-3.82381	0.131283	0.00277975	0.848265	-5.88261
Q8TEA8	DTD1	DTD1_HUMAN	D-tyrosyl-tRNA(Tyr) deacylase 1	0.0218871	0.000624178	0.955643	-7.37845	-0.0933365	0.000928622	0.936123	-6.98088	-0.150691	0.0022955	0.866266	-6.07451	-0.137732	0.00146758	0.903021	-6.52267
Q9NZJ0	DTL	DTL_HUMAN	Denticleless protein homolog	-0.196844	0.00257779	0.854874	-5.95824	0.0374777	0.000906854	0.938076	-7.00462	-0.196674	0.00268281	0.851524	-5.9182	-0.107342	0.00109789	0.92343	-6.81327
Q96EV8;Q96EV8-2	DTNBP1	DTBP1_HUMAN	Dysbindin;Isoform 2 of Dysbindin	0.0760061	0.0010484	0.927115	-6.85945	0.139665	0.0016732	0.892948	-6.39134	0.110144	0.00124104	0.914854	-6.69056	0.36147	0.0180675	0.6263	-3.99541
Q8TDB6	DTX3L	DTX3L_HUMAN	E3 ubiquitin-protein ligase DTX3L	-0.0688125	0.000800895	0.947659	-7.12898	-0.0730723	0.000820148	0.946502	-7.10521	-0.119411	0.00113655	0.92087	-6.77862	1.45015	0.999998	7.70167e-08	13.1058
P23919	DTYMK	KTHY_HUMAN	Thymidylate kinase	-0.11517	0.00283273	0.846351	-5.86368	-0.206552	0.14543	0.289619	-1.7709	-0.155954	0.0331731	0.545481	-3.37228	-0.0438347	0.000503662	0.960958	-7.5931
Q9BVJ7	DUSP23	DUS23_HUMAN	Dual specificity protein phosphatase 23	0.334185	0.00534618	0.778844	-5.22601	0.226622	0.00234567	0.86403	-6.05283	0.243398	0.00370347	0.821182	-5.59477	0.351906	0.00567357	0.771856	-5.16625
P51452	DUSP3	DUS3_HUMAN	Dual specificity protein phosphatase 3	0.0489761	0.000537324	0.959717	-7.52837	0.160833	0.00104497	0.92733	-6.86273	0.156183	0.0010013	0.930655	-6.90546	0.189082	0.00160232	0.89657	-6.4347
P33316	DUT	DUT_HUMAN	Deoxyuridine 5'-triphosphate nucleotidohydrolase, mitochondrial	0.0112047	0.000393668	0.964966	-7.83961	-0.0251223	0.00041659	0.964083	-7.78299	0.0479324	0.000488633	0.961526	-7.62341	0.0536288	0.000511939	0.960551	-7.57679
Q14204	DYNC1H1	DYHC1_HUMAN	Cytoplasmic dynein 1 heavy chain 1	0.0564256	0.000618018	0.956074	-7.38837	-0.036438	0.000470285	0.962075	-7.6617	0.0251793	0.000395923	0.964866	-7.83389	0.179343	0.0440765	0.50204	-3.07675
Q13409;Q13409-2;Q13409-3;Q13409-7	DYNC1I2	DC1I2_HUMAN	Cytoplasmic dynein 1 intermediate chain 2;Isoform 2B of Cytoplasmic dynein 1 intermediate chain 2;Isoform 2C of Cytoplasmic dynein 1 intermediate chain 2;Isoform 3 of Cytoplasmic dynein 1 intermediate chain 2	-0.0466188	0.000509881	0.960627	-7.58082	0.0353294	0.000453271	0.962686	-7.69857	-0.106168	0.00228471	0.866766	-6.07923	-0.118331	0.00296432	0.841675	-5.81814
Q9Y6G9	DYNC1LI1	DC1L1_HUMAN	Cytoplasmic dynein 1 light intermediate chain 1	-0.0106381	0.000443251	0.963128	-7.72093	0.0136497	0.000448972	0.962889	-7.7081	-0.0418334	0.000529168	0.959936	-7.54368	0.0132208	0.000401064	0.964647	-7.82099
O43237;O43237-2	DYNC1LI2	DC1L2_HUMAN	Cytoplasmic dynein 1 light intermediate chain 2;Isoform 2 of Cytoplasmic dynein 1 light intermediate chain 2	0.0482808	0.000591726	0.957411	-7.43187	0.0269773	0.000482651	0.961667	-7.63573	0.0290807	0.000451315	0.962772	-7.70289	0.0711893	0.000786742	0.948689	-7.14682
P63167	DYNLL1	DYL1_HUMAN	Dynein light chain 1, cytoplasmic	-0.0965942	0.00118342	0.918175	-6.73816	-0.128819	0.00152437	0.900446	-6.48465	-0.0218004	0.000790208	0.948424	-7.14242	0.024925	0.000790759	0.948395	-7.14173
Q96FJ2	DYNLL2	DYL2_HUMAN	Dynein light chain 2, cytoplasmic	-0.0893582	0.00116556	0.919168	-6.75339	-0.167666	0.00428306	0.805464	-5.4488	-0.0823187	0.00121756	0.916233	-6.70969	-0.0115338	0.000554518	0.958861	-7.49686
Q9NP97	DYNLRB1	DLRB1_HUMAN	Dynein light chain roadblock-type 1	-0.20092	0.00194522	0.88123	-6.24043	-0.162654	0.00156431	0.898601	-6.45874	-0.1826	0.00162037	0.895851	-6.42348	-0.119448	0.00104415	0.927342	-6.86351
P63172	DYNLT1	DYLT1_HUMAN	Dynein light chain Tctex-type 1	0.0019129	0.000612801	0.956626	-7.39686	0.0747928	0.000924136	0.93647	-6.98573	0.0269021	0.000590062	0.957457	-7.43469	0.133507	0.00169855	0.892028	-6.37628
O75923;O75923-10;O75923-11;O75923-12;O75923-13;O75923-14;O75923-15;O75923-2;O75923-3;O75923-4;O75923-5;O75923-6;O75923-7;O75923-8;O75923-9	DYSF	DYSF_HUMAN	Dysferlin;Isoform 10 of Dysferlin;Isoform 11 of Dysferlin;Isoform 12 of Dysferlin;Isoform 13 of Dysferlin;Isoform 14 of Dysferlin;Isoform 15 of Dysferlin;Isoform 2 of Dysferlin;Isoform 3 of Dysferlin;Isoform 4 of Dysferlin;Isoform 5 of Dysferlin;Isoform 6 of Dysferlin;Isoform 7 of Dysferlin;Isoform 8 of Dysferlin;Isoform 9 of Dysferlin	-0.188581	0.00866294	0.719503	-4.74	-0.162481	0.00448211	0.799475	-5.40317	-0.200345	0.0323624	0.55238	-3.39786	-0.192927	0.0244076	0.59056	-3.68815
Q99848	EBNA1BP2	EBP2_HUMAN	Probable rRNA-processing protein EBP2	0.73764	0.047227	0.49304	-3.00441	0.53782	0.0121999	0.676548	-4.39405	0.739908	0.116248	0.334391	-2.02845	0.767044	0.0967869	0.371227	-2.23345
Q15125	EBP	EBP_HUMAN	3-beta-hydroxysteroid-Delta(8),Delta(7)-isomerase	-0.236559	0.00383825	0.817298	-5.55889	-0.250365	0.0048757	0.788946	-5.3186	-0.35745	0.0275733	0.578044	-3.56295	-0.390972	0.0153285	0.649141	-4.16259
Q13011	ECH1	ECH1_HUMAN	Delta(3,5)-Delta(2,4)-dienoyl-CoA isomerase, mitochondrial	0.385691	0.00164544	0.894312	-6.4081	0.397878	0.00176019	0.889168	-6.34057	0.339503	0.00170855	0.891549	-6.3704	0.195649	0.00061389	0.956449	-7.39508
P30084	ECHS1	ECHM_HUMAN	Enoyl-CoA hydratase, mitochondrial	0.0152588	0.000391222	0.965124	-7.84584	0.128513	0.00067498	0.953529	-7.30015	0.178683	0.00170893	0.891523	-6.37017	0.104511	0.000618249	0.956058	-7.388
P42126	ECI1	ECI1_HUMAN	Enoyl-CoA delta isomerase 1, mitochondrial	-0.0337021	0.000582163	0.957718	-7.44818	0.0124584	0.000510595	0.960594	-7.57942	0.0127064	0.000458482	0.962493	-7.68713	-0.0454133	0.000564336	0.958402	-7.4793
O75521;O75521-2	ECI2	ECI2_HUMAN	Enoyl-CoA delta isomerase 2, mitochondrial;Isoform 2 of Enoyl-CoA delta isomerase 2, mitochondrial	-0.154517	0.00433686	0.804229	-5.43626	-0.0941603	0.00148417	0.902267	-6.51142	-0.00827672	0.000552689	0.958965	-7.50016	0.112463	0.00131749	0.910878	-6.63071
Q5VYK3	ECM29	ECM29_HUMAN	Proteasome-associated protein ECM29 homolog	0.0251397	0.000456815	0.962576	-7.69077	0.0115228	0.000398904	0.964743	-7.82639	0.0143111	0.000370972	0.965752	-7.89901	0.104678	0.00253682	0.85627	-5.9743
Q6P2E9	EDC4	EDC4_HUMAN	Enhancer of mRNA-decapping protein 4	-0.182109	0.0490906	0.488705	-2.96375	-0.202109	0.138288	0.291577	-1.82958	-0.192568	0.110042	0.343094	-2.09031	-0.27588	0.849066	0.0267348	1.72729
O60869;O60869-2;O60869-3	EDF1	EDF1_HUMAN	Endothelial differentiation-related factor 1;Isoform 2 of Endothelial differentiation-related factor 1;Isoform 3 of Endothelial differentiation-related factor 1	0.100573	0.0023089	0.865607	-6.06867	-0.0153441	0.000518721	0.960339	-7.56362	0.0971007	0.00272125	0.850373	-5.90394	0.166397	0.0134906	0.664853	-4.29218
Q15075	EEA1	EEA1_HUMAN	Early endosome antigen 1	-0.0441522	0.000482332	0.961676	-7.63639	-0.00446566	0.000388642	0.965351	-7.85246	-0.0855337	0.00112439	0.921668	-6.78939	-0.149067	0.00505716	0.784114	-5.28188
O75530;O75530-2;O75530-3	EED	EED_HUMAN	Polycomb protein EED;Isoform 2 of Polycomb protein EED;Isoform 3 of Polycomb protein EED	0.0879859	0.000982003	0.932165	-6.92493	-0.176473	0.00142994	0.904846	-6.5487	-0.113716	0.00101575	0.929397	-6.89111	-0.154865	0.00109765	0.923455	-6.81349
P68104	EEF1A1	EF1A1_HUMAN	Elongation factor 1-alpha 1	0.223434	0.000771612	0.950484	-7.16626	0.0949466	0.000441233	0.963197	-7.7255	0.304762	0.00199386	0.879032	-6.21569	0.409676	0.00651811	0.754389	-5.02663
Q05639	EEF1A2	EF1A2_HUMAN	Elongation factor 1-alpha 2	0.118792	0.00075619	0.950872	-7.18646	0.0381289	0.000524928	0.9601	-7.55172	0.130107	0.000975339	0.932819	-6.93175	0.158593	0.00126235	0.91383	-6.67352
P24534	EEF1B2	EF1B_HUMAN	Elongation factor 1-beta	0.0461394	0.000715968	0.952216	-7.24116	0.0206173	0.000634436	0.955123	-7.36214	0.0305793	0.00060765	0.956912	-7.4053	0.0631302	0.000774405	0.950369	-7.16264
P29692;P29692-2	EEF1D	EF1D_HUMAN	Elongation factor 1-delta;Isoform 2 of Elongation factor 1-delta	0.204964	0.00239284	0.862129	-6.03288	0.0779887	0.000541694	0.959575	-7.52027	0.266348	0.0168508	0.637087	-4.06636	0.365957	0.0382561	0.52732	-3.22445
O43324;O43324-2	EEF1E1	MCA3_HUMAN	Eukaryotic translation elongation factor 1 epsilon-1;Isoform 2 of Eukaryotic translation elongation factor 1 epsilon-1	-0.116362	0.00144912	0.903843	-6.53535	0.0243806	0.00064131	0.954808	-7.35136	-0.120283	0.0020167	0.87795	-6.20428	-0.0658836	0.000728908	0.95174	-7.22323
P26641;P26641-2	EEF1G	EF1G_HUMAN	Elongation factor 1-gamma;Isoform 2 of Elongation factor 1-gamma	0.0293593	0.00040615	0.964457	-7.80838	0.0741367	0.000520749	0.960248	-7.55972	0.0394209	0.000389235	0.965294	-7.85094	0.00618612	0.000347669	0.966232	-7.96391
P13639	EEF2	EF2_HUMAN	Elongation factor 2	0.164362	0.00139187	0.906884	-6.57571	0.0853531	0.000548906	0.959221	-7.50703	0.183949	0.0030749	0.838414	-5.7814	0.295332	0.0196194	0.616448	-3.91142
P57772	EEFSEC	SELB_HUMAN	Selenocysteine-specific elongation factor	0.0201298	0.000635321	0.955062	-7.36074	-0.00510455	0.000614035	0.956412	-7.39485	-0.0736979	0.00105922	0.926356	-6.84917	-0.104613	0.00146575	0.903061	-6.52392
Q96C19	EFHD2	EFHD2_HUMAN	EF-hand domain-containing protein D2	-0.152324	0.00100017	0.930778	-6.90658	-0.2181	0.00237922	0.862538	-6.0386	-0.17222	0.00163052	0.89517	-6.41722	-0.104073	0.000662926	0.953912	-7.31818
Q7Z2Z2	EFL1	EFL1_HUMAN	Elongation factor-like GTPase 1	-0.0654636	0.00067749	0.953433	-7.29644	-0.184249	0.00518864	0.781563	-5.25608	-0.106155	0.00124069	0.914886	-6.69084	0.084411	0.000607725	0.956908	-7.40518
Q14156;Q14156-2	EFR3A	EFR3A_HUMAN	Protein EFR3 homolog A;Isoform 2 of Protein EFR3 homolog A	-0.144951	0.00146198	0.903263	-6.5265	-0.0709797	0.00103355	0.928257	-6.87372	-0.0803578	0.00101794	0.929247	-6.88895	-0.106435	0.00106591	0.925805	-6.84286
Q15029;Q15029-2	EFTUD2	U5S1_HUMAN	116 kDa U5 small nuclear ribonucleoprotein component;Isoform 2 of 116 kDa U5 small nuclear ribonucleoprotein component	-0.0664942	0.00142352	0.905388	-6.55319	-0.0815934	0.00284267	0.845891	-5.86017	-0.100913	0.0171614	0.633945	-4.04778	-0.144523	0.12847	0.312665	-1.91455
P00533	EGFR	EGFR_HUMAN	Epidermal growth factor receptor	0.113823	0.00189977	0.883261	-6.26412	0.0887738	0.000977571	0.932625	-6.92946	0.047969	0.000498162	0.961273	-7.60409	0.157922	0.00836486	0.723695	-4.77532
Q9GZT9;Q9GZT9-2	EGLN1	EGLN1_HUMAN	Egl nine homolog 1;Isoform 2 of Egl nine homolog 1	-0.664447	0.00489199	0.788463	-5.31525	-0.841526	0.0184236	0.62358	-3.97553	-0.0345028	0.000782801	0.949039	-7.15185	-0.414462	0.00155469	0.899063	-6.46493
Q9H4M9	EHD1	EHD1_HUMAN	EH domain-containing protein 1	-0.00207651	0.000388094	0.965442	-7.85388	-0.1328	0.0325826	0.549818	-3.39085	-0.0141763	0.00037134	0.965744	-7.89802	0.16407	0.0381791	0.528729	-3.22654
Q9NZN4	EHD2	EHD2_HUMAN	EH domain-containing protein 2	0.174732	0.00164987	0.894071	-6.40541	0.104645	0.000694866	0.952797	-7.2711	0.103012	0.000762725	0.950687	-7.17785	0.113317	0.000763995	0.95065	-7.17619
Q9H223	EHD4	EHD4_HUMAN	EH domain-containing protein 4	0.00153221	0.000387796	0.965495	-7.85464	-0.0636215	0.00102724	0.928685	-6.87985	0.00804913	0.000354329	0.966	-7.94493	0.0696119	0.00137744	0.90777	-6.58615
Q96KQ7;Q96KQ7-2	EHMT2	EHMT2_HUMAN	Histone-lysine N-methyltransferase EHMT2;Isoform 2 of Histone-lysine N-methyltransferase EHMT2	0.7505	0.0198288	0.614545	-3.90059	0.558971	0.00601958	0.763202	-5.1067	0.707534	0.0286352	0.570337	-3.52406	0.557065	0.00592966	0.765962	-5.12184
O14681;O14681-3	EI24	EI24_HUMAN	Etoposide-induced protein 2.4 homolog;Isoform 2 of Etoposide-induced protein 2.4 homolog	0.0390155	0.00090634	0.938142	-7.00519	0.0181563	0.000874976	0.941859	-7.04044	0.0694948	0.000873177	0.942218	-7.0425	0.0293988	0.00079397	0.948122	-7.13767
P41567	EIF1	EIF1_HUMAN	Eukaryotic translation initiation factor 1	-0.0795584	0.000991205	0.931539	-6.9156	0.369372	0.0126238	0.671968	-4.35947	-0.00805557	0.000776598	0.94971	-7.15981	0.132376	0.00126832	0.913591	-6.66879
P47813	EIF1AX	IF1AX_HUMAN	Eukaryotic translation initiation factor 1A, X-chromosomal	0.0438985	0.000721619	0.952021	-7.23329	0.0952887	0.00129752	0.91204	-6.64601	0.102341	0.00141348	0.905943	-6.56029	0.0117848	0.000554489	0.958868	-7.49691
Q9BY44;Q9BY44-3	EIF2A	EIF2A_HUMAN	Eukaryotic translation initiation factor 2A;Isoform 3 of Eukaryotic translation initiation factor 2A	-0.102323	0.00537906	0.77746	-5.21985	-0.0820284	0.00236155	0.863308	-6.04607	-0.120128	0.0817839	0.400967	-2.41835	-0.0720074	0.002068	0.87546	-6.1791
P19525	EIF2AK2	E2AK2_HUMAN	Interferon-induced, double-stranded RNA-activated protein kinase	0.00312999	0.000388179	0.965427	-7.85366	-0.0619595	0.000722468	0.951972	-7.23211	-0.00926393	0.000352362	0.966049	-7.9505	0.551656	0.999999	6.22288e-08	14.1539
Q9P2K8;Q9P2K8-2	EIF2AK4	E2AK4_HUMAN	eIF-2-alpha kinase GCN2;Isoform 2 of eIF-2-alpha kinase GCN2	-0.273229	0.00457194	0.797365	-5.38323	-0.236752	0.00307422	0.83847	-5.78163	-0.269837	0.00553787	0.774307	-5.19059	-0.400007	0.00934165	0.709635	-4.66389
Q14232	EIF2B1	EI2BA_HUMAN	Translation initiation factor eIF-2B subunit alpha	0.13248	0.00157576	0.898022	-6.45144	0.0844569	0.000743361	0.95127	-7.20359	0.137637	0.00320831	0.834425	-5.7388	0.176767	0.00649535	0.754911	-5.03015
Q9NR50	EIF2B3	EI2BG_HUMAN	Translation initiation factor eIF-2B subunit gamma	0.00394305	0.000434023	0.963494	-7.74198	-0.00163682	0.000433444	0.963562	-7.74332	0.0798269	0.000699069	0.952711	-7.26506	0.0670658	0.000632854	0.955208	-7.36464
Q9UI10	EIF2B4	EI2BD_HUMAN	Translation initiation factor eIF-2B subunit delta	0.377033	0.246454	0.20675	-1.11761	0.352005	0.115779	0.336146	-2.03303	0.355957	0.427829	0.125123	-0.290714	0.359784	0.480977	0.110803	-0.0761286
Q13144	EIF2B5	EI2BE_HUMAN	Translation initiation factor eIF-2B subunit epsilon	-0.193501	0.00191101	0.882789	-6.25821	0.0596538	0.000706577	0.952486	-7.25437	0.0951546	0.000734628	0.951551	-7.21541	0.100608	0.00078645	0.948728	-7.14719
P05198	EIF2S1	IF2A_HUMAN	Eukaryotic translation initiation factor 2 subunit 1	-0.0672983	0.00191662	0.882403	-6.25527	-0.0263634	0.00047913	0.961782	-7.64306	-0.0913631	0.00417317	0.807888	-5.4749	-0.103293	0.00485886	0.789331	-5.32208
P20042	EIF2S2	IF2B_HUMAN	Eukaryotic translation initiation factor 2 subunit 2	-0.0979873	0.00177781	0.888342	-6.33059	0.0354237	0.000486508	0.96157	-7.62777	-0.0899982	0.0019074	0.882878	-6.2601	-0.0519915	0.00058035	0.957812	-7.4513
P41091	EIF2S3	IF2G_HUMAN	Eukaryotic translation initiation factor 2 subunit 3	0.123148	0.00297059	0.841458	-5.81602	0.16298	0.0123577	0.675188	-4.38105	0.054857	0.000629959	0.955365	-7.36923	0.14946	0.00784738	0.732336	-4.8397
Q14152	EIF3A	EIF3A_HUMAN	Eukaryotic translation initiation factor 3 subunit A	-0.0107446	0.000395349	0.964885	-7.83535	0.0486403	0.000572099	0.958061	-7.46563	0.00818971	0.000352455	0.966044	-7.95023	0.0153574	0.000364203	0.965831	-7.91743
P55884;P55884-2	EIF3B	EIF3B_HUMAN	Eukaryotic translation initiation factor 3 subunit B;Isoform 2 of Eukaryotic translation initiation factor 3 subunit B	-0.0842472	0.00386138	0.816355	-5.55286	-0.0326675	0.000554087	0.958907	-7.49764	-0.10968	0.0297863	0.564776	-3.48347	-0.174779	0.264845	0.19688	-1.02093
Q99613;Q99613-2	EIF3C	EIF3C_HUMAN	Eukaryotic translation initiation factor 3 subunit C;Isoform 2 of Eukaryotic translation initiation factor 3 subunit C	-0.103269	0.00235323	0.86371	-6.04961	-0.15595	0.0133356	0.66654	-4.30389	-0.0150163	0.000364325	0.965829	-7.9171	-0.0457688	0.000535126	0.959796	-7.53247
O15371;O15371-2;O15371-3	EIF3D	EIF3D_HUMAN	Eukaryotic translation initiation factor 3 subunit D;Isoform 2 of Eukaryotic translation initiation factor 3 subunit D;Isoform 3 of Eukaryotic translation initiation factor 3 subunit D	0.326381	0.00127118	0.913446	-6.66654	0.333188	0.00131407	0.911014	-6.63331	0.336166	0.00209741	0.874245	-6.16495	0.257571	0.00101582	0.929386	-6.89104
P60228	EIF3E	EIF3E_HUMAN	Eukaryotic translation initiation factor 3 subunit E	-0.159976	0.00813437	0.727764	-4.80349	-0.22143	0.0505543	0.482627	-2.93283	-0.209298	0.147208	0.287655	-1.75667	-0.0733097	0.000840669	0.945413	-7.08047
O00303	EIF3F	EIF3F_HUMAN	Eukaryotic translation initiation factor 3 subunit F	0.0251719	0.000450774	0.962784	-7.70409	0.0174061	0.000443115	0.963134	-7.72124	0.0378206	0.000446239	0.963032	-7.71421	0.0465734	0.000459672	0.962448	-7.68454
O75821	EIF3G	EIF3G_HUMAN	Eukaryotic translation initiation factor 3 subunit G	-0.0781843	0.00056789	0.95824	-7.47301	0.0194823	0.000504394	0.960915	-7.59165	0.0754966	0.00052931	0.959933	-7.54341	0.0651757	0.000503658	0.960961	-7.59311
O15372	EIF3H	EIF3H_HUMAN	Eukaryotic translation initiation factor 3 subunit H	-0.00241012	0.000433844	0.963506	-7.74239	-0.0060131	0.000436544	0.963403	-7.73619	-0.0180059	0.000426709	0.963767	-7.75898	-0.0135467	0.000400583	0.964666	-7.82219
Q13347	EIF3I	EIF3I_HUMAN	Eukaryotic translation initiation factor 3 subunit I	0.00892444	0.000397369	0.964808	-7.83025	0.0152922	0.000414522	0.964151	-7.78797	-0.0316288	0.000473701	0.961956	-7.65446	-0.0765212	0.00108395	0.924325	-6.82606
O75822;O75822-2;O75822-3	EIF3J	EIF3J_HUMAN	Eukaryotic translation initiation factor 3 subunit J;Isoform 2 of Eukaryotic translation initiation factor 3 subunit J;Isoform 3 of Eukaryotic translation initiation factor 3 subunit J	-0.0972046	0.0021492	0.872024	-6.14051	-0.0486053	0.000682325	0.953275	-7.28932	-0.0433642	0.000561966	0.958498	-7.48351	-0.00775062	0.000450669	0.962789	-7.70433
Q9UBQ5	EIF3K	EIF3K_HUMAN	Eukaryotic translation initiation factor 3 subunit K	-0.0677784	0.000852593	0.94488	-7.06638	-0.0299755	0.000564753	0.958384	-7.47856	-0.0278315	0.000516471	0.960402	-7.56797	0.014244	0.000458993	0.962466	-7.68602
Q9Y262	EIF3L	EIF3L_HUMAN	Eukaryotic translation initiation factor 3 subunit L	0.110874	0.000513006	0.960505	-7.57471	0.0854792	0.000469839	0.96209	-7.66265	0.059958	0.000396533	0.964837	-7.83235	-0.0503989	0.000380518	0.965652	-7.8736
P60842	EIF4A1	IF4A1_HUMAN	Eukaryotic initiation factor 4A-I	0.0551781	0.000737988	0.951441	-7.21084	-0.0246087	0.000443135	0.963131	-7.72119	0.152507	0.093119	0.379099	-2.27613	0.14658	0.0182871	0.624188	-3.9831
Q14240;Q14240-2	EIF4A2	IF4A2_HUMAN	Eukaryotic initiation factor 4A-II;Isoform 2 of Eukaryotic initiation factor 4A-II	0.0475142	0.000474275	0.961931	-7.65325	0.0393879	0.00045792	0.962531	-7.68836	0.103048	0.00223003	0.868876	-6.10351	0.0593612	0.000545315	0.959484	-7.5136
P38919	EIF4A3	IF4A3_HUMAN	Eukaryotic initiation factor 4A-III	-0.207198	0.717265	0.0463076	0.930935	-0.196003	0.593381	0.0735604	0.377961	-0.196058	0.862911	0.0243819	1.83968	0.0543813	0.000712498	0.952313	-7.24602
P23588	EIF4B	IF4B_HUMAN	Eukaryotic translation initiation factor 4B	-0.0192404	0.000457556	0.962546	-7.68915	-0.0584659	0.00074584	0.951178	-7.20025	0.0170241	0.000406676	0.964444	-7.80709	0.0542354	0.000648753	0.954484	-7.33981
P06730;P06730-2;P06730-3	EIF4E	IF4E_HUMAN	Eukaryotic translation initiation factor 4E;Isoform 2 of Eukaryotic translation initiation factor 4E;Isoform 3 of Eukaryotic translation initiation factor 4E	-0.0664636	0.000649569	0.954435	-7.33855	-0.0603276	0.000591331	0.957427	-7.43254	-0.0239531	0.000415339	0.96411	-7.786	-0.0336965	0.000439051	0.963289	-7.73045
O60573	EIF4E2	IF4E2_HUMAN	Eukaryotic translation initiation factor 4E type 2	0.0905185	0.00111221	0.922514	-6.80029	0.0252865	0.000883337	0.940734	-7.03092	0.171377	0.00235487	0.86355	-6.04891	0.0942102	0.00101126	0.929768	-6.89554
Q9NRA8;Q9NRA8-2;Q9NRA8-3	EIF4ENIF1	4ET_HUMAN	Eukaryotic translation initiation factor 4E transporter;Isoform 2 of Eukaryotic translation initiation factor 4E transporter;Isoform 3 of Eukaryotic translation initiation factor 4E transporter	0.129574	0.00129236	0.912305	-6.64999	-0.0940182	0.00105958	0.926309	-6.84882	-0.0611144	0.000867579	0.943315	-7.04894	0.0436458	0.000816513	0.94672	-7.10965
Q04637;Q04637-3;Q04637-4;Q04637-5;Q04637-8;Q04637-9	EIF4G1	IF4G1_HUMAN	Eukaryotic translation initiation factor 4 gamma 1;Isoform B of Eukaryotic translation initiation factor 4 gamma 1;Isoform C of Eukaryotic translation initiation factor 4 gamma 1;Isoform D of Eukaryotic translation initiation factor 4 gamma 1;Isoform 8 of Eukaryotic translation initiation factor 4 gamma 1;Isoform 9 of Eukaryotic translation initiation factor 4 gamma 1	0.0596413	0.000489099	0.96151	-7.62246	-0.0372716	0.000422852	0.963898	-7.76807	-0.0439786	0.000413083	0.964222	-7.79145	0.173824	0.00157629	0.897977	-6.4511
P78344	EIF4G2	IF4G2_HUMAN	Eukaryotic translation initiation factor 4 gamma 2	-0.137216	0.00272896	0.849985	-5.9011	-0.0949481	0.00103513	0.928114	-6.87219	-0.104394	0.00196564	0.880342	-6.22997	-0.15864	0.0102956	0.696683	-4.56569
O43432;O43432-3	EIF4G3	IF4G3_HUMAN	Eukaryotic translation initiation factor 4 gamma 3;Isoform 3 of Eukaryotic translation initiation factor 4 gamma 3	-0.0293934	0.000530599	0.959902	-7.54097	-0.082474	0.000789205	0.948537	-7.14369	-0.0268468	0.000480861	0.961717	-7.63945	0.134388	0.00157487	0.898045	-6.45201
Q15056;Q15056-2	EIF4H	IF4H_HUMAN	Eukaryotic translation initiation factor 4H;Isoform Short of Eukaryotic translation initiation factor 4H	0.0842892	0.000746501	0.951148	-7.19937	0.0847667	0.000718913	0.952109	-7.23705	0.0683717	0.000586262	0.957592	-7.44116	0.0492669	0.000431131	0.963655	-7.74867
P55010	EIF5	IF5_HUMAN	Eukaryotic translation initiation factor 5	-0.094738	0.00102257	0.928967	-6.88441	-0.0249368	0.000413766	0.964181	-7.7898	-0.118595	0.00214116	0.872446	-6.14426	-0.00405858	0.000347349	0.966244	-7.96483
P63241;P63241-2	EIF5A	IF5A1_HUMAN	Eukaryotic translation initiation factor 5A-1;Isoform 2 of Eukaryotic translation initiation factor 5A-1	0.0646041	0.000594793	0.957299	-7.4267	-0.034788	0.000425376	0.963806	-7.76211	0.277146	0.00484131	0.790096	-5.32572	0.444004	0.0228072	0.598979	-3.75761
O60841	EIF5B	IF2P_HUMAN	Eukaryotic translation initiation factor 5B	0.377317	0.00797461	0.730463	-4.82349	0.403439	0.0123307	0.675642	-4.38326	0.359881	0.0156044	0.647544	-4.14447	0.262072	0.00289089	0.844389	-5.8433
P56537	EIF6	IF6_HUMAN	Eukaryotic translation initiation factor 6	0.153471	0.000498692	0.961257	-7.60302	0.210661	0.000618223	0.956062	-7.38804	0.144963	0.000479892	0.961754	-7.64147	0.0895192	0.000392193	0.965052	-7.84337
Q53HC9	EIPR1	TSSC1_HUMAN	Protein TSSC1	-0.00449099	0.000866492	0.94373	-7.05019	-0.0392057	0.000902702	0.938492	-7.00922	-0.0915383	0.00107015	0.925438	-6.83888	-0.122555	0.00123387	0.915242	-6.69637
Q9BQ52	ELAC2	RNZ2_HUMAN	Zinc phosphodiesterase ELAC protein 2	0.0521126	0.000688366	0.953	-7.2805	0.0438145	0.000625416	0.955585	-7.37647	-0.0120783	0.000401137	0.964642	-7.82081	-0.055329	0.00064408	0.95469	-7.34704
Q15717;Q15717-2	ELAVL1	ELAV1_HUMAN	ELAV-like protein 1;Isoform 2 of ELAV-like protein 1	-0.156949	0.0694435	0.432259	-2.59527	-0.095254	0.00428499	0.805218	-5.44834	-0.155421	0.0389781	0.52256	-3.205	-0.305661	0.999549	7.40807e-05	7.70281
Q12926;Q12926-2	ELAVL2	ELAV2_HUMAN	ELAV-like protein 2;Isoform 2 of ELAV-like protein 2	-0.181347	0.00258257	0.854509	-5.95639	-0.214934	0.00412224	0.809157	-5.48723	-0.274086	0.00490835	0.788172	-5.3119	-0.446557	0.0177262	0.629572	-4.01483
Q96JJ3	ELMO2	ELMO2_HUMAN	Engulfment and cell motility protein 2	0.0271787	0.000878882	0.941276	-7.03598	0.197574	0.0021614	0.871528	-6.13483	0.176235	0.00204499	0.876816	-6.19032	0.0964553	0.000973062	0.933021	-6.93409
Q15370	ELOB	ELOB_HUMAN	Elongin-B	-0.00435656	0.00038836	0.965386	-7.85319	-0.0219902	0.000408369	0.964409	-7.80293	0.052739	0.000470947	0.962048	-7.66029	-0.0195949	0.000358495	0.965921	-7.93324
Q15369	ELOC	ELOC_HUMAN	Elongin-C	0.197375	0.00284401	0.845788	-5.85969	0.135665	0.000899143	0.938861	-7.01317	0.251702	0.0165683	0.639059	-4.08356	0.100513	0.000775646	0.94993	-7.16104
Q6IA86;Q6IA86-2;Q6IA86-3;Q6IA86-5;Q6IA86-6	ELP2	ELP2_HUMAN	Elongator complex protein 2;Isoform 2 of Elongator complex protein 2;Isoform 3 of Elongator complex protein 2;Isoform 5 of Elongator complex protein 2;Isoform 6 of Elongator complex protein 2	-0.110976	0.00120806	0.916637	-6.71753	-0.118873	0.00139481	0.906753	-6.5736	-0.214084	0.00414996	0.808445	-5.4805	-0.200947	0.00256729	0.855146	-5.96233
Q9H9T3;Q9H9T3-2	ELP3	ELP3_HUMAN	Elongator complex protein 3;Isoform 2 of Elongator complex protein 3	-0.18023	0.00190142	0.883084	-6.26325	-0.227884	0.00352344	0.825695	-5.64479	-0.191654	0.00319151	0.835074	-5.74406	-0.144203	0.00150082	0.901521	-6.50024
Q8N766;Q8N766-2;Q8N766-3	EMC1	EMC1_HUMAN	ER membrane protein complex subunit 1;Isoform 2 of ER membrane protein complex subunit 1;Isoform 3 of ER membrane protein complex subunit 1	-0.0311994	0.000485742	0.961592	-7.62935	0.00975802	0.000438898	0.963295	-7.7308	-0.113402	0.00208866	0.874653	-6.16914	-0.186488	0.0106344	0.69306	-4.53297
Q15006	EMC2	EMC2_HUMAN	ER membrane protein complex subunit 2	-0.0961402	0.00146512	0.903081	-6.52435	-0.00866404	0.000505081	0.960857	-7.59029	-0.188842	0.0500849	0.484299	-2.94265	-0.192147	0.0258581	0.583282	-3.62893
Q5J8M3;Q5J8M3-2;Q5J8M3-3	EMC4	EMC4_HUMAN	ER membrane protein complex subunit 4;Isoform 2 of ER membrane protein complex subunit 4;Isoform 3 of ER membrane protein complex subunit 4	-0.0336707	0.000895933	0.939242	-7.01675	0.046467	0.000937575	0.935516	-6.97128	-0.0793261	0.00104026	0.927691	-6.86724	-0.0444435	0.000826991	0.946096	-7.09689
Q9BV81	EMC6	EMC6_HUMAN	ER membrane protein complex subunit 6	0.00460728	0.000866475	0.943743	-7.05021	-0.0609517	0.000945235	0.934932	-6.96313	-0.126637	0.00118617	0.91793	-6.73584	-0.201924	0.00182343	0.886542	-6.30521
Q9NPA0	EMC7	EMC7_HUMAN	ER membrane protein complex subunit 7	0.0457203	0.00093298	0.935799	-6.97619	0.0589539	0.000975369	0.932809	-6.93172	-0.0710702	0.00097253	0.93303	-6.93464	-0.0123842	0.000778834	0.949418	-7.15693
P50402	EMD	EMD_HUMAN	Emerin	0.0854879	0.000500953	0.961138	-7.5985	0.173686	0.00113667	0.920857	-6.77852	0.0199537	0.000353806	0.966004	-7.94641	-0.0596842	0.000393456	0.964976	-7.84015
Q92979	EMG1	NEP1_HUMAN	Ribosomal RNA small subunit methyltransferase NEP1	-0.187993	0.00472367	0.793749	-5.35044	-0.10707	0.00133421	0.909982	-6.61808	-0.232899	0.0283651	0.57229	-3.53382	-0.236594	0.0102893	0.696882	-4.5663
O00423;O00423-3	EML1	EMAL1_HUMAN	Echinoderm microtubule-associated protein-like 1;Isoform 3 of Echinoderm microtubule-associated protein-like 1	0.265563	0.00502711	0.784818	-5.28787	0.106362	0.00119236	0.917464	-6.73063	0.19961	0.00266784	0.851951	-5.92381	0.316227	0.0101737	0.698463	-4.57772
O95834;O95834-2;O95834-3	EML2	EMAL2_HUMAN	Echinoderm microtubule-associated protein-like 2;Isoform 2 of Echinoderm microtubule-associated protein-like 2;Isoform 3 of Echinoderm microtubule-associated protein-like 2	-0.0736642	0.0009735	0.932963	-6.93364	-0.00887718	0.000867987	0.943246	-7.04847	0.169203	0.00174991	0.889642	-6.34644	0.117654	0.00118135	0.918261	-6.73991
Q32P44	EML3	EMAL3_HUMAN	Echinoderm microtubule-associated protein-like 3	-0.0492326	0.000945684	0.93486	-6.96266	0.0619527	0.00100271	0.930562	-6.90404	-0.0043492	0.000775472	0.949962	-7.16126	-0.0301603	0.000801776	0.947601	-7.12788
Q9HC35	EML4	EMAL4_HUMAN	Echinoderm microtubule-associated protein-like 4	-0.000865371	0.000387662	0.965528	-7.85499	0.00272296	0.000388322	0.965394	-7.85329	0.0156182	0.000375833	0.965694	-7.88599	0.0174355	0.000371144	0.965747	-7.89855
Q8N8S7;Q8N8S7-2;Q8N8S7-3	ENAH	ENAH_HUMAN	Protein enabled homolog;Isoform 2 of Protein enabled homolog;Isoform 3 of Protein enabled homolog	0.0487339	0.00062466	0.955618	-7.37768	0.0735709	0.000975252	0.932828	-6.93184	0.0619646	0.000679086	0.953382	-7.29408	0.0102524	0.000395533	0.964874	-7.83488
P17813;P17813-2	ENG	EGLN_HUMAN	Endoglin;Isoform Short of Endoglin	0.0984974	0.00114147	0.920682	-6.77429	0.0176485	0.000401523	0.964631	-7.81984	0.0787937	0.000913857	0.937497	-6.99692	0.167326	0.00832685	0.724354	-4.77991
P06733	ENO1	ENOA_HUMAN	Alpha-enolase	0.0630116	0.00115984	0.919503	-6.75832	0.0440079	0.000746157	0.951173	-7.19983	0.120679	0.0393794	0.520144	-3.19434	0.278043	0.999774	4.14948e-05	8.39406
P09104	ENO2	ENOG_HUMAN	Gamma-enolase	0.649916	0.00155414	0.899129	-6.46528	0.944861	0.0065895	0.753472	-5.01567	0.463473	0.000814229	0.946853	-7.11245	0.657218	0.00226399	0.867754	-6.08836
Q9UHY7	ENOPH1	ENOPH_HUMAN	Enolase-phosphatase E1	-0.262903	0.00292927	0.84275	-5.83007	-0.0143355	0.00087157	0.942537	-7.04434	-0.147832	0.00157475	0.898089	-6.45208	-0.254561	0.00422849	0.806441	-5.46167
O43768;O43768-2;O43768-3;O43768-4;O43768-5;O43768-6;O43768-7;O43768-9	ENSA	ENSA_HUMAN	Alpha-endosulfine;Isoform 2 of Alpha-endosulfine;Isoform 3 of Alpha-endosulfine;Isoform 4 of Alpha-endosulfine;Isoform 5 of Alpha-endosulfine;Isoform 6 of Alpha-endosulfine;Isoform 7 of Alpha-endosulfine;Isoform 9 of Alpha-endosulfine	-0.102516	0.00115781	0.919628	-6.76007	0.0277616	0.000886944	0.940319	-7.02684	-0.130915	0.00145467	0.903564	-6.53152	-0.165827	0.00173961	0.890112	-6.35235
Q9NPA8;Q9NPA8-2	ENY2	ENY2_HUMAN	Transcription and mRNA export factor ENY2;Isoform 2 of Transcription and mRNA export factor ENY2	0.470652	0.00662382	0.752813	-5.01044	-0.00801688	0.000867306	0.943411	-7.04925	0.457028	0.00142243	0.905445	-6.55396	0.581474	0.00122579	0.915778	-6.70294
Q5NDL2	EOGT	EOGT_HUMAN	EGF domain-specific O-linked N-acetylglucosamine transferase	0.247328	0.0283969	0.570729	-3.53267	0.270272	0.05544	0.470067	-2.83542	0.24488	0.0945593	0.375184	-2.25919	0.0510996	0.000446889	0.963009	-7.71275
Q96L91;Q96L91-2;Q96L91-3;Q96L91-4;Q96L91-5	EP400	EP400_HUMAN	E1A-binding protein p400;Isoform 2 of E1A-binding protein p400;Isoform 3 of E1A-binding protein p400;Isoform 4 of E1A-binding protein p400;Isoform 5 of E1A-binding protein p400	0.0706111	0.000998569	0.930942	-6.90819	-0.00288192	0.000866239	0.943851	-7.05048	0.0651097	0.000908994	0.937904	-7.00226	-0.138211	0.00137379	0.908152	-6.5888
O43491	EPB41L2	E41L2_HUMAN	Band 4.1-like protein 2	0.108701	0.00304889	0.8392	-5.78992	0.117143	0.00485808	0.789427	-5.32224	0.0667372	0.00108618	0.92414	-6.824	0.0807143	0.00108653	0.924103	-6.82368
Q9Y2J2;Q9Y2J2-2	EPB41L3	E41L3_HUMAN	Band 4.1-like protein 3;Isoform 2 of Band 4.1-like protein 3	-0.0259377	0.000424044	0.963853	-7.76525	0.024692	0.000422439	0.963903	-7.76904	-0.106666	0.00185292	0.885365	-6.28914	-0.192618	0.0149832	0.652293	-4.18573
P29317	EPHA2	EPHA2_HUMAN	Ephrin type-A receptor 2	-0.0384589	0.000496924	0.961304	-7.60658	0.104021	0.00225294	0.868092	-6.09326	-0.0948028	0.00272009	0.850469	-5.90437	-0.231772	0.644278	0.0606002	0.59398
P29323;P29323-2;P29323-3	EPHB2	EPHB2_HUMAN	Ephrin type-B receptor 2;Isoform 2 of Ephrin type-B receptor 2;Isoform 3 of Ephrin type-B receptor 2	0.200233	0.00336526	0.830359	-5.69088	0.206376	0.00382499	0.817873	-5.56237	0.174458	0.00301242	0.840144	-5.80199	0.417211	0.222022	0.222029	-1.25392
P54760	EPHB4	EPHB4_HUMAN	Ephrin type-B receptor 4	0.00710795	0.000616153	0.956246	-7.3914	0.0446193	0.000771568	0.950489	-7.16631	-0.0496796	0.000811715	0.947069	-7.11555	-0.0633245	0.000856955	0.944627	-7.06127
P07099	EPHX1	HYEP_HUMAN	Epoxide hydrolase 1	0.0117699	0.000390042	0.965222	-7.84887	0.004323	0.000387915	0.965468	-7.85434	0.0209725	0.000356764	0.965955	-7.93808	-0.115716	0.00079431	0.948099	-7.13724
P58107	EPPK1	EPIPL_HUMAN	Epiplakin	-0.0203557	0.000527609	0.959998	-7.54663	-0.00421685	0.000501464	0.96109	-7.59748	-0.0407384	0.000601774	0.957097	-7.41503	0.0192784	0.000471807	0.962014	-7.65847
P07814	EPRS	SYEP_HUMAN	Bifunctional glutamate/proline--tRNA ligase	0.0214637	0.000398078	0.964777	-7.82846	0.15428	0.00153528	0.899824	-6.47751	-0.0828848	0.000622899	0.955731	-7.3805	-0.0655888	0.000499731	0.961225	-7.60094
Q9UBC2;Q9UBC2-2;Q9UBC2-3;Q9UBC2-4	EPS15L1	EP15R_HUMAN	Epidermal growth factor receptor substrate 15-like 1;Isoform 2 of Epidermal growth factor receptor substrate 15-like 1;Isoform 3 of Epidermal growth factor receptor substrate 15-like 1;Isoform 4 of Epidermal growth factor receptor substrate 15-like 1	-0.168951	0.00182386	0.886514	-6.30498	-0.460863	0.0654873	0.448342	-2.65817	-0.279062	0.00654293	0.753997	-5.02281	-0.172915	0.00199592	0.878906	-6.21465
Q12929	EPS8	EPS8_HUMAN	Epidermal growth factor receptor kinase substrate 8	-0.108822	0.00117028	0.91883	-6.74934	-0.0662704	0.000980052	0.93243	-6.92692	-0.174921	0.00217481	0.870956	-6.12864	-0.0288306	0.000789505	0.948514	-7.14331
Q9H6S3	EPS8L2	ES8L2_HUMAN	Epidermal growth factor receptor kinase substrate 8-like protein 2	-0.013276	0.000415059	0.964124	-7.78667	-0.0916844	0.00793506	0.730933	-4.8285	-0.0002532	0.000346705	0.966326	-7.96669	0.0305043	0.000491043	0.961457	-7.61849
Q9NZ08;Q9NZ08-2	ERAP1	ERAP1_HUMAN	Endoplasmic reticulum aminopeptidase 1;Isoform 2 of Endoplasmic reticulum aminopeptidase 1	-0.0578939	0.000664658	0.953881	-7.31557	0.0234874	0.000461043	0.962394	-7.68156	-0.0577547	0.000525963	0.960059	-7.54975	0.59103	0.873509	0.0225413	1.93235
Q6P179;Q6P179-3	ERAP2	ERAP2_HUMAN	Endoplasmic reticulum aminopeptidase 2;Isoform 3 of Endoplasmic reticulum aminopeptidase 2	0.171132	0.0013916	0.906921	-6.57591	0.202263	0.00162674	0.89543	-6.41955	0.288461	0.0133716	0.665819	-4.30116	1.18122	0.999177	0.000109396	7.10119
Q96RT1;Q96RT1-2;Q96RT1-3;Q96RT1-5;Q96RT1-7;Q96RT1-8;Q96RT1-9	ERBIN	ERBIN_HUMAN	Erbin;Isoform 2 of Erbin;Isoform 3 of Erbin;Isoform 5 of Erbin;Isoform 7 of Erbin;Isoform 8 of Erbin;Isoform 9 of Erbin	-0.0611884	0.000985964	0.931898	-6.9209	-0.115067	0.00134202	0.909615	-6.61224	-0.116597	0.00145577	0.903544	-6.53076	-0.0262516	0.000795289	0.948047	-7.13601
Q8IUD2;Q8IUD2-3	ERC1	RB6I2_HUMAN	ELKS/Rab6-interacting/CAST family member 1;Isoform 3 of ELKS/Rab6-interacting/CAST family member 1	-0.179876	0.00215979	0.871563	-6.13558	0.0663712	0.000964871	0.933592	-6.94255	-0.0534327	0.000869613	0.942894	-7.04659	-0.112775	0.00116416	0.91928	-6.75459
Q969X5;Q969X5-2	ERGIC1	ERGI1_HUMAN	Endoplasmic reticulum-Golgi intermediate compartment protein 1;Isoform 2 of Endoplasmic reticulum-Golgi intermediate compartment protein 1	-0.110958	0.00134346	0.909562	-6.61116	-0.0942776	0.000991219	0.931519	-6.91558	-0.115895	0.00176268	0.889062	-6.33916	-0.157055	0.00246347	0.859196	-6.00372
Q9Y282;Q9Y282-3	ERGIC3	ERGI3_HUMAN	Endoplasmic reticulum-Golgi intermediate compartment protein 3;Isoform 3 of Endoplasmic reticulum-Golgi intermediate compartment protein 3	0.0300486	0.000889954	0.93989	-7.02345	-0.0252867	0.000885429	0.940493	-7.02855	-0.0462602	0.000844079	0.945285	-7.07642	-0.0252561	0.000792341	0.948219	-7.13973
P84090	ERH	ERH_HUMAN	Enhancer of rudimentary homolog	0.24791	0.00152307	0.900467	-6.4855	0.118531	0.000650932	0.954378	-7.33645	0.0939935	0.000555968	0.958767	-7.49424	0.173201	0.00115752	0.919656	-6.76032
Q96DZ1;Q96DZ1-3	ERLEC1	ERLEC_HUMAN	Endoplasmic reticulum lectin 1;Isoform 3 of Endoplasmic reticulum lectin 1	-0.058774	0.000968835	0.933346	-6.93845	0.000683813	0.000866069	0.944092	-7.05068	0.0391434	0.000833828	0.945716	-7.08865	-0.213997	0.00292076	0.84307	-5.83299
O75477	ERLIN1	ERLN1_HUMAN	Erlin-1	-0.237995	0.00256359	0.855191	-5.96378	-0.31319	0.00378275	0.819084	-5.57351	-0.346709	0.0141942	0.657426	-4.24062	-0.466879	0.024541	0.590201	-3.68256
Q7Z2K6	ERMP1	ERMP1_HUMAN	Endoplasmic reticulum metallopeptidase 1	0.0538897	0.000932718	0.935825	-6.97647	0.0774106	0.00100894	0.930042	-6.89785	-0.0624684	0.000887938	0.940136	-7.02572	-0.470745	0.0427275	0.508218	-3.10925
Q96HE7	ERO1A	ERO1A_HUMAN	ERO1-like protein alpha	0.198	0.00995008	0.701576	-4.60017	0.195291	0.00857137	0.721195	-4.75072	0.166509	0.00729298	0.741037	-4.91352	0.109253	0.000995648	0.931186	-6.91112
P30040	ERP29	ERP29_HUMAN	Endoplasmic reticulum resident protein 29	0.182603	0.00401774	0.81195	-5.51301	0.104487	0.000876463	0.941628	-7.03874	0.167204	0.00501038	0.785418	-5.29122	0.281233	0.0870116	0.390581	-2.35068
Q9BS26	ERP44	ERP44_HUMAN	Endoplasmic reticulum resident protein 44	0.0134443	0.000399221	0.964724	-7.8256	-0.0188711	0.000411115	0.964301	-7.79623	-0.0113425	0.000356488	0.965958	-7.93885	0.193295	0.0592116	0.463587	-2.7656
P10768	ESD	ESTD_HUMAN	S-formylglutathione hydrolase	0.05713	0.00109447	0.923643	-6.81639	0.0742725	0.00242688	0.860762	-6.01872	0.051726	0.00108254	0.924423	-6.82736	0.00833837	0.000355013	0.965987	-7.943
Q9BSJ8;Q9BSJ8-2	ESYT1	ESYT1_HUMAN	Extended synaptotagmin-1;Isoform 2 of Extended synaptotagmin-1	0.000706442	0.00038764	0.965536	-7.85505	-0.0852887	0.00185642	0.885138	-6.28725	-0.0349268	0.000500904	0.961145	-7.5986	-0.0963198	0.0045087	0.798426	-5.39723
A0FGR8;A0FGR8-2;A0FGR8-6	ESYT2	ESYT2_HUMAN	Extended synaptotagmin-2;Isoform 2 of Extended synaptotagmin-2;Isoform 6 of Extended synaptotagmin-2	0.0920187	0.00149249	0.901875	-6.50582	0.0266154	0.000428344	0.963717	-7.75516	0.0758094	0.00142631	0.905079	-6.55124	0.0542336	0.000620435	0.955918	-7.38447
P62495;P62495-2	ETF1	ERF1_HUMAN	Eukaryotic peptide chain release factor subunit 1;Isoform 2 of Eukaryotic peptide chain release factor subunit 1	0.0483413	0.000466175	0.962221	-7.67048	0.0280019	0.000409812	0.964358	-7.7994	-0.00121357	0.000346744	0.966309	-7.96658	0.153681	0.00364663	0.822417	-5.6103
P13804	ETFA	ETFA_HUMAN	Electron transfer flavoprotein subunit alpha, mitochondrial	-0.0394303	0.000446154	0.963035	-7.7144	0.0313715	0.000426455	0.963784	-7.75958	-0.0186359	0.000363926	0.965836	-7.9182	-0.147768	0.00276459	0.848859	-5.88809
P38117	ETFB	ETFB_HUMAN	Electron transfer flavoprotein subunit beta	0.13021	0.0159072	0.644307	-4.12495	0.0676956	0.00116591	0.919112	-6.75308	0.0597411	0.00112163	0.921891	-6.79185	-0.0255474	0.000388595	0.965353	-7.85259
Q16134;Q16134-3	ETFDH	ETFD_HUMAN	Electron transfer flavoprotein-ubiquinone oxidoreductase, mitochondrial;Isoform 2 of Electron transfer flavoprotein-ubiquinone oxidoreductase, mitochondrial	0.00428399	0.00050073	0.961164	-7.59894	0.0555379	0.000635514	0.95505	-7.36044	0.0236978	0.000469995	0.962081	-7.66232	-0.0947216	0.000630122	0.955361	-7.36897
O95571	ETHE1	ETHE1_HUMAN	Persulfide dioxygenase ETHE1, mitochondrial	0.0393394	0.000564554	0.958395	-7.47891	0.0697779	0.000755032	0.950898	-7.18799	0.0544658	0.00061627	0.956242	-7.39121	0.00995069	0.000451433	0.962763	-7.70263
Q01844;Q01844-3;Q01844-5;Q01844-6	EWSR1	EWS_HUMAN	RNA-binding protein EWS;Isoform 3 of RNA-binding protein EWS;Isoform 5 of RNA-binding protein EWS;Isoform 6 of RNA-binding protein EWS	0.200652	0.0114645	0.684482	-4.45697	0.340514	0.411085	0.13045	-0.359481	0.233993	0.167981	0.263442	-1.6	0.21728	0.0729878	0.424899	-2.54167
Q9NV70;Q9NV70-2	EXOC1	EXOC1_HUMAN	Exocyst complex component 1;Isoform 2 of Exocyst complex component 1	-0.00129588	0.000866109	0.943985	-7.05063	0.0190503	0.000878436	0.94135	-7.03649	-0.0461791	0.000864651	0.944238	-7.05232	0.0674888	0.000918879	0.937043	-6.99144
O60645;O60645-2;O60645-3	EXOC3	EXOC3_HUMAN	Exocyst complex component 3;Isoform 2 of Exocyst complex component 3;Isoform 3 of Exocyst complex component 3	-0.016885	0.000875407	0.941802	-7.03995	-0.0148151	0.000873651	0.942118	-7.04196	0.0144025	0.000783181	0.948989	-7.15136	-0.0199894	0.000786497	0.948722	-7.14714
Q17RC7	EXOC3L4	EX3L4_HUMAN	Exocyst complex component 3-like protein 4	-0.174952	0.00238457	0.862415	-6.03635	-0.147393	0.00186888	0.884481	-6.28055	-0.164096	0.00252248	0.856847	-5.97999	-0.0692045	0.000887886	0.940166	-7.02578
Q96A65	EXOC4	EXOC4_HUMAN	Exocyst complex component 4	0.0185099	0.000391346	0.965119	-7.84553	-0.0610847	0.000429263	0.963694	-7.75301	-0.0921946	0.000470796	0.962057	-7.66062	-0.0930837	0.000489113	0.961507	-7.62243
O00471	EXOC5	EXOC5_HUMAN	Exocyst complex component 5	-0.0996233	0.00114771	0.920247	-6.76884	-0.111103	0.00154888	0.899282	-6.46867	-0.0445183	0.000651595	0.954364	-7.33544	0.00154376	0.000548132	0.959344	-7.50845
Q9UPT5;Q9UPT5-1;Q9UPT5-2;Q9UPT5-5;Q9UPT5-6	EXOC7	EXOC7_HUMAN	Exocyst complex component 7;Isoform 1 of Exocyst complex component 7;Isoform 2 of Exocyst complex component 7;Isoform 5 of Exocyst complex component 7;Isoform 6 of Exocyst complex component 7	0.0871872	0.000681006	0.953322	-7.29126	0.183825	0.000974684	0.932896	-6.93242	0.166077	0.000929954	0.936036	-6.97945	0.0257134	0.000554933	0.958821	-7.49611
Q8IYI6	EXOC8	EXOC8_HUMAN	Exocyst complex component 8	-0.00149666	0.000612752	0.956642	-7.39694	-0.0265826	0.000642542	0.954747	-7.34944	-0.0656386	0.0008388	0.945508	-7.0827	-0.022548	0.000572941	0.958031	-7.46416
Q9Y2C4;Q9Y2C4-3;Q9Y2C4-4	EXOG	EXOG_HUMAN	Nuclease EXOG, mitochondrial;Isoform 3 of Nuclease EXOG, mitochondrial;Isoform 4 of Nuclease EXOG, mitochondrial	0.0751089	0.000999607	0.93086	-6.90715	-0.0274604	0.000884532	0.940629	-7.02957	-0.0550888	0.00086674	0.943615	-7.0499	-0.588284	0.0718317	0.429602	-2.55889
Q9Y3B2	EXOSC1	EXOS1_HUMAN	Exosome complex component CSL4	-0.0490436	0.000939322	0.935391	-6.96941	0.0461618	0.000934383	0.935728	-6.97469	-0.111177	0.0013592	0.908818	-6.5995	-0.14518	0.00154272	0.899456	-6.47266
Q01780;Q01780-2	EXOSC10	EXOSX_HUMAN	Exosome component 10;Isoform 2 of Exosome component 10	0.0286226	0.000466822	0.962203	-7.66909	0.0865406	0.00243745	0.860258	-6.01436	0.105112	0.0134917	0.66461	-4.2921	-0.0480395	0.00056318	0.958439	-7.48135
Q13868	EXOSC2	EXOS2_HUMAN	Exosome complex component RRP4	0.00327928	0.000500859	0.961157	-7.59868	-0.0331721	0.000555459	0.958796	-7.49516	-0.0327264	0.000509344	0.960664	-7.58188	-0.00568573	0.000448994	0.962883	-7.70805
Q9NPD3	EXOSC4	EXOS4_HUMAN	Exosome complex component RRP41	0.128272	0.00108726	0.924029	-6.82301	0.102028	0.000771839	0.950468	-7.16596	0.0910526	0.000729181	0.95172	-7.22286	0.0546836	0.000478203	0.96181	-7.645
Q9NQT4	EXOSC5	EXOS5_HUMAN	Exosome complex component RRP46	0.0249559	0.000647091	0.954602	-7.34238	0.0140499	0.000625038	0.955602	-7.37707	0.0114699	0.000557314	0.958694	-7.49182	-0.00180995	0.000548154	0.959334	-7.50841
Q5RKV6	EXOSC6	EXOS6_HUMAN	Exosome complex component MTR3	0.0183087	0.000467808	0.962158	-7.66698	0.00927163	0.000441046	0.9632	-7.72592	-0.0818567	0.00253456	0.856359	-5.9752	-0.077434	0.00126487	0.913719	-6.67152
Q15024	EXOSC7	EXOS7_HUMAN	Exosome complex component RRP42	0.0137464	0.000616057	0.956254	-7.39155	0.146188	0.00115793	0.919614	-6.75996	0.258683	0.00124979	0.914495	-6.68353	0.319603	0.0018714	0.884337	-6.2792
Q96B26	EXOSC8	EXOS8_HUMAN	Exosome complex component RRP43	0.103203	0.000744842	0.951214	-7.20159	0.0705547	0.000601551	0.957112	-7.4154	0.0476022	0.000507318	0.960765	-7.58587	0.035845	0.000477877	0.96182	-7.64568
Q06265;Q06265-2	EXOSC9	EXOS9_HUMAN	Exosome complex component RRP45;Isoform 2 of Exosome complex component RRP45	0.204516	0.00339329	0.829798	-5.68256	0.229533	0.00455092	0.797985	-5.38786	0.209784	0.00561612	0.772753	-5.17648	0.129938	0.00101009	0.929905	-6.89671
P15311	EZR	EZRI_HUMAN	Ezrin	0.0692556	0.00129095	0.912404	-6.65109	0.0997427	0.00394086	0.814291	-5.53241	0.120446	0.00997295	0.701384	-4.59786	0.0874058	0.001699	0.891977	-6.37601
Q01469	FABP5	FABP5_HUMAN	Fatty acid-binding protein, epidermal	0.0209553	0.000396887	0.964822	-7.83146	0.214791	0.0050807	0.783304	-5.27721	0.137596	0.00183428	0.886096	-6.29927	0.21783	0.0136517	0.662904	-4.28015
O95864;O95864-2;O95864-3;O95864-4	FADS2	FADS2_HUMAN	Fatty acid desaturase 2;Isoform 2 of Fatty acid desaturase 2;Isoform 3 of Fatty acid desaturase 2;Isoform 4 of Fatty acid desaturase 2	-0.106758	0.00117857	0.91839	-6.74227	-0.693651	0.184877	0.246691	-1.48365	-0.316305	0.00801002	0.729832	-4.81902	-0.0324439	0.000801671	0.947612	-7.12801
Q9Y5Q0	FADS3	FADS3_HUMAN	Fatty acid desaturase 3	0.562771	0.00888354	0.715532	-4.71463	0.764031	0.0423731	0.509233	-3.11795	0.765256	0.0961219	0.373606	-2.24108	0.661936	0.0364084	0.534741	-3.27587
Q9UNN5	FAF1	FAF1_HUMAN	FAS-associated factor 1	-0.01232	0.000511833	0.960558	-7.577	0.0353721	0.00061244	0.956733	-7.39745	-0.0438629	0.000636492	0.955011	-7.3589	-0.141253	0.00718005	0.74291	-4.92924
Q96CS3	FAF2	FAF2_HUMAN	FAS-associated factor 2	0.082507	0.000589369	0.957481	-7.43587	0.0553615	0.000504627	0.960899	-7.59119	-0.0371204	0.000425041	0.963817	-7.7629	0.00765705	0.000389125	0.965305	-7.85122
P16930	FAH	FAAA_HUMAN	Fumarylacetoacetase	0.0280609	0.000890236	0.939866	-7.02313	-0.0171922	0.000876009	0.9417	-7.03926	0.0075491	0.000777015	0.949624	-7.15927	-0.166267	0.00194165	0.881442	-6.24227
Q6P587;Q6P587-2;Q6P587-3	FAHD1	FAHD1_HUMAN	Acylpyruvase FAHD1, mitochondrial;Isoform 2 of Acylpyruvase FAHD1, mitochondrial;Isoform 3 of Acylpyruvase FAHD1, mitochondrial	-0.0539871	0.000898756	0.938941	-7.0136	-0.4441	0.00495692	0.786607	-5.302	-0.224077	0.00255676	0.855372	-5.96645	0.122232	0.00114965	0.920111	-6.76715
Q96GK7	FAHD2A	FAH2A_HUMAN	Fumarylacetoacetate hydrolase domain-containing protein 2A	0.0472285	0.000928336	0.936149	-6.98119	0.122358	0.0013676	0.908477	-6.59333	0.0732672	0.000971154	0.933136	-6.93605	-0.0746247	0.000923768	0.936513	-6.98613
Q8IWE2	FAM114A1	NXP20_HUMAN	Protein NOXP20	0.212691	0.0325641	0.550675	-3.39144	0.107517	0.00155075	0.89926	-6.46747	0.180476	0.0306344	0.560309	-3.45452	0.236514	0.115688	0.337021	-2.03391
Q9BPY3	FAM118B	F118B_HUMAN	Protein FAM118B	0.183675	0.00163538	0.894909	-6.41424	0.0821392	0.00101764	0.92929	-6.88925	0.266493	0.00459422	0.796384	-5.37835	0.197393	0.00188441	0.883641	-6.27226
Q9NZB2;Q9NZB2-6	FAM120A	F120A_HUMAN	Constitutive coactivator of PPAR-gamma-like protein 1;Isoform F of Constitutive coactivator of PPAR-gamma-like protein 1	-0.0798179	0.000930593	0.935992	-6.97876	-0.026573	0.000424686	0.963828	-7.76374	-0.112803	0.0033246	0.831471	-5.70307	-0.194503	0.0687478	0.436204	-2.60609
Q9BZQ8	FAM129A	NIBAN_HUMAN	Protein Niban	0.0299694	0.000432768	0.96361	-7.74487	0.132551	0.00288319	0.844858	-5.84597	-0.0167829	0.000362098	0.965869	-7.92323	-0.0991825	0.000916442	0.937355	-6.9941
Q96TA1;Q96TA1-2	FAM129B	NIBL1_HUMAN	Niban-like protein 1;Isoform 2 of Niban-like protein 1	0.107175	0.00120355	0.916861	-6.72128	0.0636261	0.000585725	0.957607	-7.44207	0.0973935	0.00123654	0.915087	-6.6942	0.149625	0.0035172	0.826088	-5.64657
Q5W0V3	FAM160B1	F16B1_HUMAN	Protein FAM160B1	0.143263	0.00163777	0.89479	-6.41278	0.0343171	0.000901214	0.938621	-7.01087	0.122025	0.00139575	0.906716	-6.57293	0.0482181	0.000840112	0.945451	-7.08113
Q96A26	FAM162A	F162A_HUMAN	Protein FAM162A	0.11862	0.00130358	0.911706	-6.64134	0.0785237	0.0010056	0.930324	-6.90117	-0.0696222	0.000929468	0.936071	-6.97997	-0.0331596	0.000802593	0.947554	-7.12686
Q92567;Q92567-2	FAM168A	F168A_HUMAN	Protein FAM168A;Isoform 2 of Protein FAM168A	-0.0594332	0.000978315	0.932586	-6.9287	0.0344272	0.00090817	0.93797	-7.00317	-0.00400336	0.000775349	0.949994	-7.16142	-0.0405195	0.000822956	0.946336	-7.10178
Q9GZU8	FAM192A	F192A_HUMAN	Protein FAM192A	0.320451	0.00955933	0.705942	-4.64063	0.0432723	0.000899841	0.938781	-7.01239	0.286619	0.00506474	0.783811	-5.28038	0.236141	0.0020076	0.87843	-6.2088
Q5SY85	FAM201A	F201A_HUMAN	Protein FAM201A	0.00321002	0.000866093	0.944005	-7.05065	-0.547267	0.00521573	0.780941	-5.25085	0.0898589	0.000804603	0.947424	-7.12436	0.134269	0.000867825	0.943281	-7.04865
Q92520	FAM3C	FAM3C_HUMAN	Protein FAM3C	-0.0260938	0.000887427	0.94025	-7.0263	-0.00358657	0.000866484	0.943737	-7.0502	-0.0518822	0.000876983	0.941569	-7.03815	0.0673701	0.000900288	0.938717	-7.0119
Q6NSW5;Q8TCE6;Q8TCE6-2	FAM45BP;FAM45A;FAM45A	FA45B_HUMAN;FA45A_HUMAN;FA45A_HUMAN	Putative protein FAM45B;Protein FAM45A;Isoform 2 of Protein FAM45A	-0.0623253	0.000799733	0.947723	-7.13043	-0.0135574	0.000620893	0.955868	-7.38373	-0.0686684	0.000707084	0.952472	-7.25365	-0.141076	0.00137769	0.907751	-6.58597
Q9H0Q0	FAM49A	FA49A_HUMAN	Protein FAM49A	0.173718	0.00213055	0.872796	-6.14924	0.292193	0.01038	0.694882	-4.55744	0.167621	0.00200605	0.878493	-6.20958	-0.138033	0.00136529	0.908531	-6.59502
Q9NUQ9	FAM49B	FA49B_HUMAN	Protein FAM49B	1.01162	0.00745907	0.738398	-4.89084	0.343597	0.00238921	0.862252	-6.0344	0.97922	0.0114013	0.685125	-4.46256	1.13741	0.00590074	0.766553	-5.12676
Q14320	FAM50A	FA50A_HUMAN	Protein FAM50A	-0.00236381	0.000500603	0.961183	-7.5992	0.0501263	0.000654348	0.954235	-7.33122	0.0784558	0.000919771	0.936916	-6.99047	0.0647112	0.000701696	0.95264	-7.26131
Q9H4H8;Q9H4H8-2	FAM83D	FA83D_HUMAN	Protein FAM83D;Isoform 2 of Protein FAM83D	-0.0918015	0.00108158	0.924508	-6.82825	-0.0597626	0.000957093	0.93407	-6.95065	-0.164033	0.00191471	0.882493	-6.25627	-0.242755	0.0030596	0.83892	-5.78641
Q658Y4	FAM91A1	F91A1_HUMAN	Protein FAM91A1	0.0550469	0.000942924	0.935149	-6.96558	0.130339	0.0014247	0.905234	-6.55237	0.0713436	0.000937816	0.935489	-6.97102	-0.159924	0.00119502	0.917274	-6.72839
Q9H5X1	FAM96A	FA96A_HUMAN	MIP18 family protein FAM96A	0.00487792	0.000866528	0.94371	-7.05015	-0.0131721	0.00086958	0.942901	-7.04663	-0.00881024	0.000776133	0.949818	-7.16041	0.185384	0.00137357	0.90817	-6.58897
Q9Y3D0	FAM96B	MIP18_HUMAN	Mitotic spindle-associated MMXD complex subunit MIP18	0.206508	0.0016419	0.894528	-6.41026	0.132623	0.000933994	0.935755	-6.97511	0.223836	0.00299553	0.840639	-5.80763	0.241882	0.00183387	0.886124	-6.29949
Q8NCA5;Q8NCA5-2	FAM98A	FA98A_HUMAN	Protein FAM98A;Isoform 2 of Protein FAM98A	0.139152	0.000614075	0.956408	-7.39478	0.221566	0.000845443	0.945202	-7.0748	0.039242	0.000457662	0.96254	-7.68892	0.177324	0.000711885	0.952323	-7.24688
Q52LJ0-2	FAM98B	FA98B_HUMAN	Isoform 2 of Protein FAM98B	0.0690812	0.000609905	0.956845	-7.4016	0.0929738	0.000899096	0.938885	-7.01322	0.0443682	0.000461627	0.96237	-7.68029	-0.0155415	0.000357181	0.965945	-7.93691
Q9Y4F1;Q9Y4F1-2	FARP1	FARP1_HUMAN	FERM, RhoGEF and pleckstrin domain-containing protein 1;Isoform 2 of FERM, RhoGEF and pleckstrin domain-containing protein 1	-0.398125	0.00152883	0.900233	-6.48172	-0.768449	0.0054075	0.776707	-5.21455	-0.673573	0.00536587	0.778101	-5.22232	-0.557918	0.00254484	0.855867	-5.97114
Q9Y285	FARSA	SYFA_HUMAN	Phenylalanine--tRNA ligase alpha subunit	0.0254248	0.000636411	0.955019	-7.35903	-0.129463	0.00190524	0.882967	-6.26124	-0.113571	0.00141443	0.905904	-6.55961	-0.192696	0.0063763	0.756973	-5.04877
Q9NSD9	FARSB	SYFB_HUMAN	Phenylalanine--tRNA ligase beta subunit	-0.00319422	0.000388583	0.965358	-7.85262	-0.0425627	0.000596179	0.95726	-7.42437	-0.0548207	0.00076966	0.950536	-7.16879	-0.0810089	0.00204648	0.876652	-6.18959
P49327	FASN	FAS_HUMAN	Fatty acid synthase	-0.0186215	0.000428636	0.963711	-7.75447	-0.222918	0.873624	0.0221808	1.93338	-0.0276031	0.00046073	0.962403	-7.68224	0.17716	0.673593	0.0566149	0.724482
Q9NYY8;Q9NYY8-2	FASTKD2	FAKD2_HUMAN	FAST kinase domain-containing protein 2, mitochondrial;Isoform 2 of FAST kinase domain-containing protein 2, mitochondrial	0.214201	0.00137505	0.908007	-6.58789	-0.209036	0.00148129	0.902349	-6.51336	-0.141905	0.00106224	0.926134	-6.84632	0.179916	0.00102416	0.92887	-6.88285
P62861	FAU	RS30_HUMAN	40S ribosomal protein S30	1.33279	0.616348	0.0665297	0.474074	1.12806	0.411368	0.129377	-0.358313	1.42638	0.92922	0.0121498	2.57476	1.39242	0.858681	0.024764	1.80438
P22087	FBL	FBRL_HUMAN	rRNA 2'-O-methyltransferase fibrillarin	0.210426	0.00535473	0.778526	-5.22441	0.225416	0.007175	0.743196	-4.92995	0.218429	0.0178744	0.628092	-4.00635	0.115175	0.00114236	0.920587	-6.77351
Q8WUP2	FBLIM1	FBLI1_HUMAN	Filamin-binding LIM protein 1	0.147359	0.00367687	0.821526	-5.60201	0.142791	0.00326159	0.833232	-5.72227	0.0887433	0.000991652	0.931489	-6.91515	0.0739105	0.000686071	0.953112	-7.28384
P23142	FBLN1	FBLN1_HUMAN	Fibulin-1	0.00368074	0.000500681	0.961173	-7.59904	-0.0430559	0.00057287	0.958038	-7.46428	0.0048511	0.000448596	0.962913	-7.70894	0.0651637	0.000651982	0.954351	-7.33484
P98095;P98095-2	FBLN2	FBLN2_HUMAN	Fibulin-2;Isoform 2 of Fibulin-2	-0.185461	0.0022496	0.868167	-6.09475	0.0564545	0.000956287	0.934107	-6.9515	-0.187704	0.00276768	0.84876	-5.88697	-0.206122	0.00222891	0.868987	-6.10401
Q8IX29;Q8IX29-2	FBXO16	FBX16_HUMAN	F-box only protein 16;Isoform 2 of F-box only protein 16	0.230529	0.00193016	0.881955	-6.24822	0.15749	0.00126065	0.913894	-6.67486	0.199353	0.0017803	0.888261	-6.32919	0.255207	0.00223678	0.868578	-6.10048
Q8NEZ5	FBXO22	FBX22_HUMAN	F-box only protein 22	0.113137	0.00151182	0.900976	-6.49293	0.0572715	0.000819956	0.94652	-7.10544	0.141258	0.00341743	0.828917	-5.67544	0.169466	0.00341165	0.829106	-5.67714
Q9Y3I1	FBXO7	FBX7_HUMAN	F-box only protein 7	-0.169346	0.00185599	0.885195	-6.28748	-0.102067	0.000823154	0.94633	-7.10154	-0.0979049	0.000785107	0.948823	-7.1489	0.0331234	0.000473777	0.961952	-7.6543
P55899	FCGRT	FCGRN_HUMAN	IgG receptor FcRn large subunit p51	0.0319653	0.000891868	0.939712	-7.0213	0.139829	0.00150612	0.901229	-6.49671	0.100108	0.00103358	0.928246	-6.87369	-0.0266621	0.000793062	0.948179	-7.13882
Q86WN1;Q86WN1-3	FCHSD1	FCSD1_HUMAN	F-BAR and double SH3 domains protein 1;Isoform 3 of F-BAR and double SH3 domains protein 1	0.0616669	0.000959867	0.933836	-6.94776	0.0751366	0.001011	0.929811	-6.89581	0.0747018	0.000935506	0.935587	-6.97349	0.0558661	0.000849472	0.945048	-7.07005
P37268;P37268-2;P37268-3;P37268-4;P37268-5	FDFT1	FDFT_HUMAN	Squalene synthase;Isoform 2 of Squalene synthase;Isoform 3 of Squalene synthase;Isoform 4 of Squalene synthase;Isoform 5 of Squalene synthase	-0.0589212	0.000917714	0.937195	-6.99271	-0.322544	0.00355124	0.824704	-5.6369	-0.174376	0.00143196	0.904651	-6.54728	0.342043	0.00669521	0.752017	-4.99965
P14324;P14324-2	FDPS	FPPS_HUMAN	Farnesyl pyrophosphate synthase;Isoform 2 of Farnesyl pyrophosphate synthase	-0.0421864	0.000612751	0.95665	-7.39694	-0.077294	0.00195049	0.881139	-6.23772	-0.0187838	0.000396024	0.964861	-7.83364	0.176686	0.378657	0.139134	-0.495251
P22570;P22570-3;P22570-4;P22570-5;P22570-6;P22570-7	FDXR	ADRO_HUMAN	NADPH:adrenodoxin oxidoreductase, mitochondrial;Isoform 3 of NADPH:adrenodoxin oxidoreductase, mitochondrial;Isoform 4 of NADPH:adrenodoxin oxidoreductase, mitochondrial;Isoform 5 of NADPH:adrenodoxin oxidoreductase, mitochondrial;Isoform 6 of NADPH:adrenodoxin oxidoreductase, mitochondrial;Isoform 7 of NADPH:adrenodoxin oxidoreductase, mitochondrial	0.0475166	0.000912274	0.937597	-6.99866	0.181393	0.00170399	0.891827	-6.37308	0.0755006	0.000914823	0.937422	-6.99586	-0.267638	0.00320372	0.834485	-5.74023
P22830;P22830-2	FECH	HEMH_HUMAN	Ferrochelatase, mitochondrial;Isoform 2 of Ferrochelatase, mitochondrial	0.039542	0.000655136	0.954213	-7.33001	0.19327	0.00419828	0.807167	-5.46887	0.190135	0.0086278	0.720013	-4.7441	-0.144289	0.00140385	0.906416	-6.56713
P39748	FEN1	FEN1_HUMAN	Flap endonuclease 1	0.0898955	0.00178692	0.887884	-6.32548	0.0147903	0.000410639	0.964328	-7.79739	0.0690947	0.000970932	0.933155	-6.93628	0.0595337	0.000423223	0.963878	-7.76719
Q96AC1;Q96AC1-3	FERMT2	FERM2_HUMAN	Fermitin family homolog 2;Isoform 3 of Fermitin family homolog 2	0.125026	0.000570838	0.958102	-7.46783	0.144613	0.00064769	0.954567	-7.34145	0.0760484	0.000428166	0.963725	-7.75557	0.171029	0.000954492	0.93419	-6.95338
P09038;P09038-1;P09038-2;P09038-3	FGF2	FGF2_HUMAN	Fibroblast growth factor 2;Isoform 2 of Fibroblast growth factor 2;Isoform 3 of Fibroblast growth factor 2;Isoform 4 of Fibroblast growth factor 2	0.148651	0.00180819	0.887176	-6.31362	0.292188	0.016954	0.63538	-4.06015	0.0838683	0.0008633	0.944311	-7.05388	0.0501699	0.000639486	0.954894	-7.35421
P07954;P07954-2	FH	FUMH_HUMAN	Fumarate hydratase, mitochondrial;Isoform Cytoplasmic of Fumarate hydratase, mitochondrial	0.0454967	0.000400945	0.96465	-7.82129	0.0603741	0.000411999	0.964257	-7.79408	0.0400259	0.000360469	0.965889	-7.92775	0.0792901	0.000401968	0.96462	-7.81874
Q13642;Q13642-1;Q13642-4;Q13642-5	FHL1	FHL1_HUMAN	Four and a half LIM domains protein 1;Isoform 1 of Four and a half LIM domains protein 1;Isoform 4 of Four and a half LIM domains protein 1;Isoform 5 of Four and a half LIM domains protein 1	0.16203	0.00116678	0.919028	-6.75234	0.220183	0.00287865	0.844962	-5.84755	0.164288	0.00180571	0.887258	-6.31499	0.0593537	0.000429115	0.963697	-7.75336
Q14192	FHL2	FHL2_HUMAN	Four and a half LIM domains protein 2	0.0148622	0.000405536	0.964468	-7.8099	0.0994021	0.00297936	0.841186	-5.81306	0.0570596	0.000829986	0.945928	-7.09327	-0.127511	0.0190207	0.618958	-3.94302
Q13643	FHL3	FHL3_HUMAN	Four and a half LIM domains protein 3	-0.0205525	0.000531641	0.959889	-7.53901	-0.000577391	0.000500322	0.961212	-7.59976	0.0239756	0.000498761	0.961247	-7.60288	0.00480663	0.000448685	0.962907	-7.70874
Q9Y613	FHOD1	FHOD1_HUMAN	FH1/FH2 domain-containing protein 1	0.176132	0.00099033	0.931639	-6.91648	0.0721869	0.000453306	0.962677	-7.69849	0.111897	0.000582632	0.957706	-7.44737	0.0643459	0.000415216	0.964121	-7.7863
Q6QHK4	FIGLA	FIGLA_HUMAN	Factor in the germline alpha	0.19268	0.00124754	0.914605	-6.68534	0.743401	0.128141	0.315447	-1.9175	0.190488	0.00143345	0.904533	-6.54623	0.160032	0.00125775	0.914021	-6.67717
Q6UN15;Q6UN15-3;Q6UN15-4;Q6UN15-5	FIP1L1	FIP1_HUMAN	Pre-mRNA 3'-end-processing factor FIP1;Isoform 3 of Pre-mRNA 3'-end-processing factor FIP1;Isoform 4 of Pre-mRNA 3'-end-processing factor FIP1;Isoform 5 of Pre-mRNA 3'-end-processing factor FIP1	0.0736168	0.000564054	0.958413	-7.4798	-0.0269153	0.000535796	0.959765	-7.53122	-0.0455567	0.000511047	0.960585	-7.57854	-0.0267245	0.00045502	0.962621	-7.69471
Q9Y3D6	FIS1	FIS1_HUMAN	Mitochondrial fission 1 protein	0.336014	0.00123494	0.91518	-6.69549	0.37828	0.00135616	0.908996	-6.60174	0.322392	0.00121458	0.916383	-6.71214	0.264698	0.00104602	0.92724	-6.86171
Q96AY3	FKBP10	FKB10_HUMAN	Peptidyl-prolyl cis-trans isomerase FKBP10	0.136765	0.00429062	0.805054	-5.44702	0.130665	0.00474976	0.793195	-5.3449	0.186078	0.0807332	0.403879	-2.43243	0.0640906	0.000549659	0.959168	-7.50566
Q5T1M5	FKBP15	FKB15_HUMAN	FK506-binding protein 15	-0.140379	0.00191989	0.882344	-6.25356	-0.0864505	0.0010355	0.928047	-6.87184	-0.0753406	0.000863133	0.944331	-7.05408	0.0170409	0.000560595	0.958563	-7.48595
P62942	FKBP1A	FKB1A_HUMAN	Peptidyl-prolyl cis-trans isomerase FKBP1A	0.10847	0.0016959	0.892178	-6.37785	0.16364	0.00538151	0.777352	-5.21939	0.147556	0.014434	0.655902	-4.22363	0.124215	0.00355239	0.824638	-5.63658
P26885	FKBP2	FKBP2_HUMAN	Peptidyl-prolyl cis-trans isomerase FKBP2	-0.0175889	0.000524843	0.960106	-7.55189	-0.00250552	0.000500883	0.961154	-7.59864	0.0421524	0.000633302	0.95517	-7.36393	0.0612198	0.000750788	0.951026	-7.19364
Q00688	FKBP3	FKBP3_HUMAN	Peptidyl-prolyl cis-trans isomerase FKBP3	0.00375599	0.000388313	0.965399	-7.85331	-0.0136688	0.000395325	0.964887	-7.83541	0.132506	0.00253246	0.856537	-5.97603	0.11707	0.00302656	0.839812	-5.7973
Q02790	FKBP4	FKBP4_HUMAN	Peptidyl-prolyl cis-trans isomerase FKBP4	0.219527	0.000878772	0.941298	-7.03611	0.197419	0.000747517	0.951128	-7.19801	0.206579	0.000982028	0.932155	-6.92491	0.312455	0.00299586	0.840584	-5.80752
Q13451	FKBP5	FKBP5_HUMAN	Peptidyl-prolyl cis-trans isomerase FKBP5	0.066089	0.000742578	0.9513	-7.20464	0.0303432	0.000490966	0.961463	-7.61864	0.102243	0.00118222	0.918232	-6.73918	0.201927	0.0112393	0.687674	-4.47704
Q14318	FKBP8	FKBP8_HUMAN	Peptidyl-prolyl cis-trans isomerase FKBP8	0.0495583	0.000652189	0.954347	-7.33452	0.0035984	0.000434179	0.963483	-7.74162	0.0473442	0.000589678	0.957469	-7.43534	0.0524632	0.000622777	0.955752	-7.3807
O95302	FKBP9	FKBP9_HUMAN	Peptidyl-prolyl cis-trans isomerase FKBP9	0.210916	0.00129429	0.912173	-6.6485	0.188134	0.00102494	0.928848	-6.88209	0.195836	0.00137969	0.907587	-6.58452	0.143811	0.000787629	0.948627	-7.1457
Q13045;Q13045-2	FLII	FLII_HUMAN	Protein flightless-1 homolog;Isoform 2 of Protein flightless-1 homolog	-0.210965	0.00599732	0.763687	-5.11043	-0.228672	0.0106404	0.692856	-4.5324	-0.21253	0.0112736	0.687252	-4.47396	-0.192593	0.00407492	0.810253	-5.49882
P21333;P21333-2	FLNA	FLNA_HUMAN	Filamin-A;Isoform 2 of Filamin-A	-0.117462	0.00228035	0.866957	-6.08114	0.000601272	0.000387615	0.965554	-7.85511	-0.142929	0.00512128	0.782795	-5.26922	-0.209104	0.103306	0.359918	-2.16102
O75369;O75369-2;O75369-9	FLNB	FLNB_HUMAN	Filamin-B;Isoform 2 of Filamin-B;Isoform 9 of Filamin-B	-0.222582	0.00299082	0.840858	-5.80921	-0.215022	0.00334344	0.830793	-5.69741	-0.217206	0.00729136	0.741182	-4.91375	-0.158587	0.00186858	0.88451	-6.28071
Q14315	FLNC	FLNC_HUMAN	Filamin-C	0.0137279	0.000392895	0.965008	-7.84158	0.168937	0.00226322	0.867791	-6.0887	0.0196828	0.000358557	0.965918	-7.93306	-0.206748	0.00979186	0.703109	-4.61636
O75955	FLOT1	FLOT1_HUMAN	Flotillin-1	-0.3655	0.230993	0.21659	-1.20271	-0.254127	0.0307323	0.559898	-3.45123	-0.340786	0.698628	0.0506163	0.840774	-0.359376	0.310894	0.169254	-0.795945
Q14254	FLOT2	FLOT2_HUMAN	Flotillin-2	-0.0752845	0.000743763	0.951244	-7.20304	0.0348149	0.000641086	0.954821	-7.35171	-0.224078	0.00441808	0.802135	-5.41762	-0.134126	0.00118747	0.917843	-6.73475
Q96CP2	FLYWCH2	FWCH2_HUMAN	FLYWCH family member 2	-0.0178123	0.000625994	0.955555	-7.37554	-0.0181561	0.000624611	0.955622	-7.37776	0.0301776	0.000576727	0.957907	-7.45756	-0.261347	0.0129462	0.668921	-4.33393
Q8IVF7	FMNL3	FMNL3_HUMAN	Formin-like protein 3	-0.353736	0.00237596	0.862741	-6.03998	-0.304827	0.00188024	0.883874	-6.27448	-0.356459	0.00341363	0.82898	-5.67656	-0.381538	0.00330907	0.831961	-5.70777
P02751;P02751-15;P02751-17;P02751-3;P02751-5;P02751-7	FN1	FINC_HUMAN	Fibronectin;Isoform 15 of Fibronectin;Isoform 17 of Fibronectin;Isoform 3 of Fibronectin;Isoform 5 of Fibronectin;Isoform 7 of Fibronectin	-1.37646	0.999976	2.67704e-06	10.6385	-1.16058	0.998929	0.000139459	6.83769	-1.34748	1	1.55791e-08	15.608	-0.910938	0.557695	0.083639	0.231812
Q9HA64	FN3KRP	KT3K_HUMAN	Ketosamine-3-kinase	0.0472316	0.000937884	0.93548	-6.97095	0.12562	0.001545	0.899369	-6.47119	0.185137	0.0027282	0.850082	-5.90138	0.131425	0.00127768	0.913172	-6.66143
Q9Y2H6;Q9Y2H6-2	FNDC3A	FND3A_HUMAN	Fibronectin type-III domain-containing protein 3A;Isoform 2 of Fibronectin type-III domain-containing protein 3A	0.20172	0.00139752	0.906641	-6.57166	0.179346	0.00166286	0.893513	-6.39755	0.167307	0.00165057	0.894023	-6.40498	0.419205	0.0171825	0.633078	-4.04653
P49354	FNTA	FNTA_HUMAN	Protein farnesyltransferase/geranylgeranyltransferase type-1 subunit alpha	-0.0430425	0.000521237	0.960221	-7.55878	-0.0213372	0.000451209	0.962775	-7.70313	-0.027579	0.000420324	0.963959	-7.77407	0.0260591	0.000410861	0.964312	-7.79684
Q5VW36	FOCAD	FOCAD_HUMAN	Focadhesin	-0.0693304	0.000790991	0.948361	-7.14143	-0.0962428	0.0012612	0.913878	-6.67443	-0.150901	0.0032437	0.833592	-5.72779	-0.123453	0.000905605	0.938232	-7.006
Q14331	FRG1	FRG1_HUMAN	Protein FRG1	0.0357161	0.000895599	0.939274	-7.01712	0.107493	0.00118187	0.918247	-6.73947	0.0802028	0.000956022	0.934135	-6.95177	0.159117	0.0015443	0.899391	-6.47164
Q16658	FSCN1	FSCN1_HUMAN	Fascin	0.0171817	0.000425735	0.963789	-7.76127	-0.00685318	0.000394893	0.964919	-7.8365	0.0489529	0.0010269	0.928696	-6.88018	-0.138685	0.167151	0.265504	-1.60595
Q12841	FSTL1	FSTL1_HUMAN	Follistatin-related protein 1	-0.068739	0.000579009	0.957858	-7.45361	-0.128403	0.00103239	0.928368	-6.87485	-0.0996452	0.000690115	0.952943	-7.27796	0.159007	0.001409	0.906113	-6.56347
P02794	FTH1	FRIH_HUMAN	Ferritin heavy chain	-0.0139868	0.00087229	0.942346	-7.04352	-0.0880334	0.00114905	0.920179	-6.76767	0.0590499	0.000894678	0.939376	-7.01815	0.310459	0.011877	0.680784	-4.4212
P02792	FTL	FRIL_HUMAN	Ferritin light chain	0.026426	0.000877332	0.941518	-7.03775	0.0806341	0.00100207	0.930583	-6.90468	-0.0114775	0.000777909	0.949527	-7.15812	0.281537	0.00394418	0.814142	-5.53156
Q9C0B1	FTO	FTO_HUMAN	Alpha-ketoglutarate-dependent dioxygenase FTO	-0.0511511	0.00052892	0.95995	-7.54414	-0.0646989	0.000568588	0.958206	-7.47179	0.0364816	0.000412536	0.964241	-7.79277	-0.0481208	0.000451389	0.962769	-7.70273
Q8IY81	FTSJ3	SPB1_HUMAN	pre-rRNA processing protein FTSJ3	0.822281	0.0169431	0.635665	-4.06081	0.752698	0.0118826	0.680564	-4.42073	0.854368	0.0430036	0.505662	-3.10252	0.68585	0.0112852	0.687041	-4.47291
Q96AE4	FUBP1	FUBP1_HUMAN	Far upstream element-binding protein 1	-0.141261	0.108222	0.346526	-2.10903	-0.0831038	0.0037823	0.819155	-5.57363	-0.119587	0.0210757	0.606745	-3.83833	-0.195124	0.786275	0.0358848	1.30262
Q96I24	FUBP3	FUBP3_HUMAN	Far upstream element-binding protein 3	0.021622	0.000410894	0.964309	-7.79676	0.0250964	0.000417699	0.964028	-7.78033	-0.0552163	0.000591271	0.957431	-7.43265	-0.0727973	0.000897638	0.93906	-7.01485
Q9BWH2	FUNDC2	FUND2_HUMAN	FUN14 domain-containing protein 2	0.0634697	0.000981768	0.932195	-6.92517	-0.0467996	0.000941671	0.935266	-6.96691	0.0361271	0.000817865	0.946642	-7.108	0.113692	0.00122399	0.91587	-6.70442
P35637;P35637-2	FUS	FUS_HUMAN	RNA-binding protein FUS;Isoform Short of RNA-binding protein FUS	0.0923313	0.000742347	0.951305	-7.20495	0.15353	0.00199934	0.878684	-6.21294	0.0901606	0.000812215	0.947015	-7.11493	0.0316957	0.000381061	0.965649	-7.87217
P51114	FXR1	FXR1_HUMAN	Fragile X mental retardation syndrome-related protein 1	0.0736536	0.00129365	0.912222	-6.64899	0.103449	0.00350387	0.826479	-5.65038	0.014962	0.000364831	0.965822	-7.91571	-0.0668807	0.000634843	0.955088	-7.3615
P51116	FXR2	FXR2_HUMAN	Fragile X mental retardation syndrome-related protein 2	0.147646	0.00151299	0.900955	-6.49215	0.221754	0.00284211	0.845942	-5.86036	0.151674	0.00166561	0.893415	-6.3959	-0.00976155	0.000776918	0.94964	-7.1594
Q96QD9;Q96QD9-2	FYTTD1	UIF_HUMAN	UAP56-interacting factor;Isoform 2 of UAP56-interacting factor	0.591472	0.0158774	0.644579	-4.12685	0.538045	0.00943419	0.708904	-4.65394	0.644097	0.051272	0.481507	-2.91798	0.810543	0.125417	0.318202	-1.9421
Q14332	FZD2	FZD2_HUMAN	Frizzled-2	-0.102232	0.00118476	0.918031	-6.73703	-0.0823313	0.001079	0.924728	-6.83065	-0.0395953	0.000822474	0.946379	-7.10237	-0.168163	0.00176815	0.888903	-6.33605
Q13283	G3BP1	G3BP1_HUMAN	Ras GTPase-activating protein-binding protein 1	0.017704	0.000413431	0.964195	-7.79061	-0.0887664	0.0027399	0.849693	-5.89709	-0.0262516	0.000438156	0.963332	-7.7325	0.0839541	0.0022679	0.867489	-6.08663
Q9UN86;Q9UN86-2	G3BP2	G3BP2_HUMAN	Ras GTPase-activating protein-binding protein 2;Isoform B of Ras GTPase-activating protein-binding protein 2	0.0872754	0.000996816	0.931105	-6.90995	0.0137639	0.000869513	0.942935	-7.04671	0.131363	0.00112506	0.921602	-6.78879	0.078896	0.000894951	0.939344	-7.01785
P11413;P11413-2;P11413-3	G6PD	G6PD_HUMAN	Glucose-6-phosphate 1-dehydrogenase;Isoform Long of Glucose-6-phosphate 1-dehydrogenase;Isoform 3 of Glucose-6-phosphate 1-dehydrogenase	0.239513	0.00126891	0.913558	-6.66832	0.156152	0.000655105	0.954218	-7.33006	0.309435	0.00590736	0.766435	-5.12563	0.284265	0.00333235	0.831225	-5.70074
P10253	GAA	LYAG_HUMAN	Lysosomal alpha-glucosidase	0.101598	0.00106526	0.925876	-6.84347	0.0931635	0.00116654	0.919042	-6.75255	0.0938212	0.00104187	0.927522	-6.86569	-0.137023	0.00137455	0.908043	-6.58825
P60520	GABARAPL2	GBRL2_HUMAN	Gamma-aminobutyric acid receptor-associated protein-like 2	-0.173143	0.00136941	0.908441	-6.592	-0.394893	0.00609643	0.76235	-5.09394	-0.195296	0.00171015	0.891498	-6.36946	-0.0561835	0.000823888	0.946281	-7.10065
Q06546	GABPA	GABPA_HUMAN	GA-binding protein alpha chain	-0.062336	0.000990873	0.931579	-6.91593	-0.134093	0.00162537	0.895641	-6.42039	-0.12735	0.00155634	0.898975	-6.46386	-0.148693	0.00161911	0.895921	-6.42426
O14976	GAK	GAK_HUMAN	Cyclin-G-associated kinase	0.146	0.000933588	0.93579	-6.97554	0.075862	0.000682336	0.953271	-7.28931	0.208069	0.00151556	0.900786	-6.49045	0.221521	0.00153538	0.899802	-6.47744
Q96A11	GAL3ST3	G3ST3_HUMAN	Galactose-3-O-sulfotransferase 3	0.0856329	0.00103486	0.928158	-6.87246	0.162267	0.00160241	0.896547	-6.43465	-0.185483	0.00208729	0.874754	-6.1698	-0.188805	0.00177676	0.888369	-6.33118
Q14376	GALE	GALE_HUMAN	UDP-glucose 4-epimerase	0.331377	0.00592086	0.766199	-5.12334	0.292108	0.00394517	0.814067	-5.53131	0.404471	0.0209509	0.607737	-3.8444	0.176512	0.00135736	0.908943	-6.60085
P51570;P51570-2	GALK1	GALK1_HUMAN	Galactokinase;Isoform 2 of Galactokinase	0.145259	0.00999406	0.700997	-4.59572	0.0966682	0.00174601	0.889878	-6.34868	0.149893	0.0139936	0.658938	-4.25507	0.0511429	0.000545464	0.959463	-7.51333
Q96C23	GALM	GALM_HUMAN	Aldose 1-epimerase	0.0559732	0.000745343	0.951199	-7.20092	0.00597308	0.000613892	0.956445	-7.39508	0.0633918	0.000743472	0.951264	-7.20344	-0.134519	0.00178727	0.88783	-6.32528
Q10471	GALNT2	GALT2_HUMAN	Polypeptide N-acetylgalactosaminyltransferase 2	-0.0335084	0.000463253	0.962309	-7.67677	-0.0583453	0.000676015	0.953465	-7.29862	-0.111434	0.00346863	0.827835	-5.66052	-0.125592	0.0035864	0.824038	-5.62701
Q86SF2	GALNT7	GALT7_HUMAN	N-acetylgalactosaminyltransferase 7	0.239791	0.00129386	0.912206	-6.64883	0.0742269	0.000660975	0.953993	-7.32113	0.154602	0.000881666	0.940928	-7.03282	-0.106517	0.000663716	0.953903	-7.31699
Q14353;Q14353-2	GAMT	GAMT_HUMAN	Guanidinoacetate N-methyltransferase;Isoform 2 of Guanidinoacetate N-methyltransferase	0.400637	0.00205358	0.876257	-6.18612	0.499102	0.00313238	0.836531	-5.76282	0.43105	0.00284154	0.845994	-5.86056	0.117573	0.000860553	0.944423	-7.05707
Q14697	GANAB	GANAB_HUMAN	Neutral alpha-glucosidase AB	0.347798	0.00130962	0.911437	-6.63671	0.0650671	0.000422254	0.963909	-7.76948	0.350467	0.00348933	0.827063	-5.65455	0.331853	0.00110236	0.923115	-6.8092
P04406;P04406-2	GAPDH	G3P_HUMAN	Glyceraldehyde-3-phosphate dehydrogenase;Isoform 2 of Glyceraldehyde-3-phosphate dehydrogenase	0.379876	0.0248786	0.58804	-3.66856	0.334092	0.0160815	0.64294	-4.11387	0.482918	0.702794	0.049154	0.860641	0.47494	0.245641	0.207848	-1.12199
Q14C86;Q14C86-2;Q14C86-3;Q14C86-4;Q14C86-5;Q14C86-6	GAPVD1	GAPD1_HUMAN	GTPase-activating protein and VPS9 domain-containing protein 1;Isoform 2 of GTPase-activating protein and VPS9 domain-containing protein 1;Isoform 3 of GTPase-activating protein and VPS9 domain-containing protein 1;Isoform 4 of GTPase-activating protein and VPS9 domain-containing protein 1;Isoform 5 of GTPase-activating protein and VPS9 domain-containing protein 1;Isoform 6 of GTPase-activating p…	0.0854886	0.00072449	0.951873	-7.22932	0.184598	0.00253343	0.856448	-5.97564	0.136555	0.00168148	0.892775	-6.3864	0.193297	0.00337721	0.830297	-5.68732
Q9NY12;Q9NY12-2	GAR1	GAR1_HUMAN	H/ACA ribonucleoprotein complex subunit 1;Isoform 2 of H/ACA ribonucleoprotein complex subunit 1	0.123713	0.000877085	0.941555	-7.03803	0.142363	0.00103032	0.928521	-6.87686	0.0206036	0.00055654	0.958745	-7.49321	0.0845181	0.000661136	0.953989	-7.32089
P41250	GARS	GARS_HUMAN	Glycine--tRNA ligase	0.360914	0.00728724	0.741327	-4.91432	0.457655	0.0292565	0.568366	-3.50196	0.308244	0.00836589	0.72353	-4.77519	0.185106	0.00116194	0.919434	-6.7565
P22102	GART	PUR2_HUMAN	Trifunctional purine biosynthetic protein adenosine-3	0.205469	0.00170386	0.891852	-6.37316	0.222472	0.00221685	0.869245	-6.10945	0.234148	0.00554825	0.773644	-5.18871	0.352628	0.0889531	0.387555	-2.32649
Q86YP4;Q86YP4-2;Q86YP4-3	GATAD2A	P66A_HUMAN	Transcriptional repressor p66-alpha;Isoform 2 of Transcriptional repressor p66-alpha;Isoform 3 of Transcriptional repressor p66-alpha	-0.0332212	0.000483887	0.961642	-7.63318	0.0154332	0.000443993	0.963099	-7.71926	-0.0442744	0.000499339	0.961234	-7.60173	-0.024963	0.00041395	0.964176	-7.78935
Q8WXI9	GATAD2B	P66B_HUMAN	Transcriptional repressor p66-beta	-0.0683585	0.000811939	0.947045	-7.11527	0.0442662	0.000560929	0.958552	-7.48536	-0.0440469	0.000529612	0.95993	-7.54284	-0.171621	0.00635409	0.757356	-5.05228
O43716	GATC	GATC_HUMAN	Glutamyl-tRNA(Gln) amidotransferase subunit C, mitochondrial	0.380255	0.0028453	0.845737	-5.85924	0.270736	0.00166377	0.893464	-6.397	0.272337	0.00183209	0.886208	-6.30047	0.432148	0.00470977	0.794208	-5.35339
Q8NB37;Q8NB37-2;Q8NB37-3	GATD1	GALD1_HUMAN	Glutamine amidotransferase-like class 1 domain-containing protein 1;Isoform 2 of Glutamine amidotransferase-like class 1 domain-containing protein 1;Isoform 3 of Glutamine amidotransferase-like class 1 domain-containing protein 1	0.0418166	0.000903257	0.938443	-7.0086	0.12718	0.00128518	0.912716	-6.65557	-0.0682402	0.000886241	0.94041	-7.02763	-0.212496	0.00160615	0.896386	-6.43231
P04062;P04062-2;P04062-4	GBA	GLCM_HUMAN	Glucosylceramidase;Isoform Short of Glucosylceramidase;Isoform 4 of Glucosylceramidase	0.040377	0.000459291	0.962451	-7.68537	0.0914613	0.000587819	0.957527	-7.4385	0.0119499	0.000390394	0.965181	-7.84796	-0.021141	0.000395048	0.964908	-7.83611
Q04446	GBE1	GLGB_HUMAN	1,4-alpha-glucan-branching enzyme	0.174873	0.00123848	0.915041	-6.69263	0.0817859	0.000502914	0.960993	-7.59459	0.218326	0.00379174	0.818659	-5.57113	0.149315	0.00107884	0.92474	-6.83079
Q92538;Q92538-2;Q92538-3	GBF1	GBF1_HUMAN	Golgi-specific brefeldin A-resistance guanine nucleotide exchange factor 1;Isoform 2 of Golgi-specific brefeldin A-resistance guanine nucleotide exchange factor 1;Isoform 3 of Golgi-specific brefeldin A-resistance guanine nucleotide exchange factor 1	-0.109821	0.00116491	0.919238	-6.75394	-0.173584	0.00874425	0.717963	-4.73058	-0.0641388	0.000708054	0.952443	-7.25228	0.0622717	0.000553705	0.958932	-7.49833
P32455	GBP1	GBP1_HUMAN	Guanylate-binding protein 1	-0.094595	0.00140837	0.90617	-6.56391	-0.0555211	0.000824648	0.946232	-7.09973	-0.00650199	0.000550696	0.959068	-7.50378	3.87182	1	2.22045e-16	33.2728
P28676	GCA	GRAN_HUMAN	Grancalcin	-0.209708	0.00278274	0.848065	-5.88153	-0.198756	0.00279156	0.847565	-5.87836	-0.146302	0.00172199	0.890912	-6.36255	-0.07462	0.000926334	0.936297	-6.98335
P48507	GCLM	GSH0_HUMAN	Glutamate--cysteine ligase regulatory subunit	0.0519727	0.000524721	0.960123	-7.55212	0.0566454	0.000540728	0.959617	-7.52205	0.134426	0.00071715	0.952153	-7.23951	0.740918	0.289962	0.182583	-0.895569
Q92616	GCN1	GCN1_HUMAN	eIF-2-alpha kinase activator GCN1	-0.147904	0.0418471	0.511753	-3.13099	-0.1101	0.00909959	0.711807	-4.69038	-0.140832	0.154379	0.275683	-1.70066	-0.133822	0.0625622	0.456968	-2.70699
P23434	GCSH	GCSH_HUMAN	Glycine cleavage system H protein, mitochondrial	-0.054061	0.000959634	0.933855	-6.948	0.0462342	0.000941664	0.935275	-6.96692	-0.00970756	0.000778372	0.949472	-7.15753	-0.116733	0.00123946	0.914963	-6.69184
P31150	GDI1	GDIA_HUMAN	Rab GDP dissociation inhibitor alpha	0.167793	0.0155866	0.648078	-4.14563	0.122255	0.00291065	0.843495	-5.83647	0.102795	0.00282791	0.846453	-5.86539	0.0660841	0.000597179	0.957237	-7.4227
P50395	GDI2	GDIB_HUMAN	Rab GDP dissociation inhibitor beta	0.143351	0.000548718	0.95926	-7.50738	0.173869	0.000645472	0.954642	-7.34488	0.206429	0.000963566	0.933648	-6.94391	0.227436	0.00117659	0.918461	-6.74396
O14893;O14893-2;O14893-3	GEMIN2	GEMI2_HUMAN	Gem-associated protein 2;Isoform 2 of Gem-associated protein 2;Isoform 3 of Gem-associated protein 2	-0.10047	0.00109702	0.92348	-6.81406	0.0260031	0.000886439	0.940372	-7.02741	-0.186504	0.00226845	0.867451	-6.08639	0.0655399	0.000896247	0.939211	-7.0164
P55789	GFER	ALR_HUMAN	FAD-linked sulfhydryl oxidase ALR	0.191171	0.00218029	0.870704	-6.12612	0.240575	0.00363126	0.822825	-5.61454	0.241552	0.00370902	0.821043	-5.59327	0.0182411	0.000782889	0.949028	-7.15174
Q96RP9;Q96RP9-2	GFM1	EFGM_HUMAN	Elongation factor G, mitochondrial;Isoform 2 of Elongation factor G, mitochondrial	-0.205108	0.00202332	0.877854	-6.20099	-0.110394	0.0011522	0.919932	-6.76493	-0.149451	0.00143389	0.904514	-6.54593	-0.0669033	0.000860372	0.94443	-7.05729
Q06210;Q06210-2	GFPT1	GFPT1_HUMAN	Glutamine--fructose-6-phosphate aminotransferase [isomerizing] 1;Isoform 2 of Glutamine--fructose-6-phosphate aminotransferase [isomerizing] 1	-0.0280103	0.000471495	0.962026	-7.65913	-0.0485603	0.000698076	0.952749	-7.26648	-0.00840935	0.000354484	0.965992	-7.94449	0.00379941	0.000348046	0.966227	-7.96283
Q9UJY4	GGA2	GGA2_HUMAN	ADP-ribosylation factor-binding protein GGA2	-0.0380365	0.000682852	0.953238	-7.28855	-0.0943841	0.00122988	0.915503	-6.69961	0.0287815	0.000603125	0.957046	-7.41278	-0.0269278	0.000586621	0.957569	-7.44055
O75223	GGCT	GGCT_HUMAN	Gamma-glutamylcyclotransferase	-0.0103781	0.000443667	0.963111	-7.71999	0.0045963	0.000435951	0.963415	-7.73754	-0.0177287	0.000437968	0.963338	-7.73293	-0.0221368	0.00044661	0.963026	-7.71338
P38435	GGCX	VKGC_HUMAN	Vitamin K-dependent gamma-carboxylase	0.221089	0.00283353	0.846249	-5.8634	0.0273957	0.000888134	0.940128	-7.0255	0.0259691	0.000796645	0.947949	-7.1343	0.146676	0.00135034	0.90928	-6.60605
Q92820	GGH	GGH_HUMAN	Gamma-glutamyl hydrolase	0.0777871	0.00089503	0.939329	-7.01776	0.0235781	0.00046921	0.962109	-7.66399	0.0846885	0.00169426	0.892253	-6.37881	0.0849956	0.00104403	0.927364	-6.86362
Q8N2G8;Q8N2G8-2;Q8N2G8-3	GHDC	GHDC_HUMAN	GH3 domain-containing protein;Isoform 2 of GH3 domain-containing protein;Isoform 3 of GH3 domain-containing protein	0.0681513	0.000977531	0.932654	-6.9295	0.149907	0.00169877	0.892003	-6.37615	-0.00572618	0.000775605	0.949951	-7.16109	0.307142	0.00543287	0.776274	-5.20984
Q6Y7W6;Q6Y7W6-4;Q6Y7W6-5	GIGYF2	GGYF2_HUMAN	GRB10-interacting GYF protein 2;Isoform 3 of GRB10-interacting GYF protein 2;Isoform 4 of GRB10-interacting GYF protein 2	-0.00186168	0.000433434	0.963568	-7.74334	0.0232338	0.000449643	0.962857	-7.70661	-0.0026451	0.000387868	0.96548	-7.85446	0.0547504	0.000518995	0.960322	-7.5631
Q14691	GINS1	PSF1_HUMAN	DNA replication complex GINS protein PSF1	-0.082138	0.00103018	0.928532	-6.87699	0.00458548	0.000866648	0.943642	-7.05001	-0.0552982	0.000867173	0.943458	-7.0494	-0.106703	0.00111286	0.922463	-6.79971
Q9BRX5;Q9BRX5-3	GINS3	PSF3_HUMAN	DNA replication complex GINS protein PSF3;Isoform 3 of DNA replication complex GINS protein PSF3	0.0259844	0.000521515	0.960214	-7.55825	0.092614	0.000815586	0.946781	-7.11079	0.0879103	0.000778113	0.94951	-7.15786	0.168188	0.00306413	0.838808	-5.78492
Q9BRT9	GINS4	SLD5_HUMAN	DNA replication complex GINS protein SLD5	0.0134231	0.000511228	0.960578	-7.57818	0.020053	0.000521532	0.960211	-7.55822	0.0115112	0.000454725	0.962639	-7.69536	-0.0206196	0.00045793	0.962528	-7.68834
O14908;O14908-2	GIPC1	GIPC1_HUMAN	PDZ domain-containing protein GIPC1;Isoform 2 of PDZ domain-containing protein GIPC1	0.0477836	0.000942605	0.935185	-6.96592	0.0717276	0.00105828	0.926425	-6.85005	0.00984181	0.000778662	0.949445	-7.15715	0.199584	0.0025597	0.855282	-5.9653
Q9Y2X7;Q9Y2X7-3	GIT1	GIT1_HUMAN	ARF GTPase-activating protein GIT1;Isoform 3 of ARF GTPase-activating protein GIT1	-0.176565	0.00206592	0.87566	-6.18011	0.0124563	0.000871395	0.942565	-7.04454	-0.413553	0.00280198	0.847163	-5.87462	-0.25988	0.00428461	0.8053	-5.44843
Q14161;Q14161-10;Q14161-3;Q14161-4;Q14161-5;Q14161-8;Q14161-9	GIT2	GIT2_HUMAN	ARF GTPase-activating protein GIT2;Isoform 10 of ARF GTPase-activating protein GIT2;Isoform 3 of ARF GTPase-activating protein GIT2;Isoform 4 of ARF GTPase-activating protein GIT2;Isoform 5 of ARF GTPase-activating protein GIT2;Isoform 8 of ARF GTPase-activating protein GIT2;Isoform 9 of ARF GTPase-activating protein GIT2	0.020609	0.00087826	0.941387	-7.03669	-0.017973	0.000875716	0.941744	-7.03959	-0.00176789	0.000774848	0.950206	-7.16207	0.0631756	0.000882496	0.940861	-7.03187
P06280	GLA	AGAL_HUMAN	Alpha-galactosidase A	0.247501	0.00948297	0.707985	-4.64873	0.20418	0.00483563	0.790287	-5.3269	0.302408	0.0694263	0.43292	-2.59554	0.246762	0.00652813	0.754259	-5.02508
P16278;P16278-3	GLB1	BGAL_HUMAN	Beta-galactosidase;Isoform 3 of Beta-galactosidase	0.213946	0.00723866	0.742193	-4.92105	0.132413	0.00125777	0.914005	-6.67716	0.162392	0.00278019	0.848165	-5.88245	0.152889	0.0019766	0.87969	-6.2244
Q92896;Q92896-2;Q92896-3	GLG1	GSLG1_HUMAN	Golgi apparatus protein 1;Isoform 2 of Golgi apparatus protein 1;Isoform 3 of Golgi apparatus protein 1	0.0169059	0.000428435	0.963714	-7.75494	-0.0197397	0.000443771	0.963108	-7.71976	0.0150897	0.000384872	0.965604	-7.86222	-0.1139	0.0292842	0.567574	-3.50099
Q9H4G4	GLIPR2	GAPR1_HUMAN	Golgi-associated plant pathogenesis-related protein 1	-0.14026	0.00275093	0.849301	-5.89306	-0.133187	0.00274581	0.849546	-5.89493	-0.099492	0.00164488	0.894384	-6.40844	-0.150509	0.00300535	0.840474	-5.80435
Q04760;Q04760-2	GLO1	LGUL_HUMAN	Lactoylglutathione lyase;Isoform 2 of Lactoylglutathione lyase	0.037985	0.000607234	0.956928	-7.40599	0.0297615	0.000508106	0.960716	-7.58431	0.119649	0.0363688	0.535198	-3.277	0.144801	0.117569	0.331742	-2.01566
Q9HC38;Q9HC38-2	GLOD4	GLOD4_HUMAN	Glyoxalase domain-containing protein 4;Isoform 2 of Glyoxalase domain-containing protein 4	0.174554	0.000728308	0.95176	-7.22406	0.203158	0.000923742	0.936522	-6.98615	0.317367	0.00535285	0.778632	-5.22476	0.240956	0.00155727	0.898953	-6.46326
P35754	GLRX	GLRX1_HUMAN	Glutaredoxin-1	0.012014	0.000513058	0.960502	-7.57461	-0.0784497	0.00142688	0.90504	-6.55084	0.0579963	0.000885048	0.940561	-7.02898	0.414967	0.997253	0.000357788	5.89437
O76003	GLRX3	GLRX3_HUMAN	Glutaredoxin-3	-0.0158656	0.000454859	0.962633	-7.69507	-0.0149929	0.000452982	0.962698	-7.69921	0.0599307	0.000861497	0.944384	-7.05598	0.0385617	0.000501447	0.961096	-7.59751
Q86SX6	GLRX5	GLRX5_HUMAN	Glutaredoxin-related protein 5, mitochondrial	0.00518292	0.000613626	0.956477	-7.39551	-0.021932	0.000631948	0.955276	-7.36607	-0.0377254	0.000620699	0.955893	-7.38404	-0.0783942	0.000761177	0.950738	-7.17988
O94925;O94925-3	GLS	GLSK_HUMAN	Glutaminase kidney isoform, mitochondrial;Isoform 3 of Glutaminase kidney isoform, mitochondrial	0.0827312	0.000737121	0.951466	-7.21202	0.00696453	0.000389517	0.965266	-7.85021	0.0122334	0.000353552	0.966009	-7.94713	0.010778	0.000352606	0.966032	-7.94981
P00367	GLUD1	DHE3_HUMAN	Glutamate dehydrogenase 1, mitochondrial	0.10623	0.00333328	0.831164	-5.70046	0.123756	0.0104271	0.694075	-4.55287	0.13238	0.0670567	0.443294	-2.63281	0.0694473	0.00106016	0.926263	-6.84828
P15104	GLUL	GLNA_HUMAN	Glutamine synthetase	0.0666627	0.00090044	0.938701	-7.01173	0.00805736	0.000392145	0.965057	-7.84349	0.10521	0.00891488	0.71483	-4.71108	0.334538	0.99969	4.86157e-05	8.07893
P17900	GM2A	SAP3_HUMAN	Ganglioside GM2 activator	0.0829509	0.0010599	0.926286	-6.84852	-0.0554637	0.000944553	0.934987	-6.96385	0.0655245	0.000913738	0.937514	-6.99705	0.0477516	0.000832681	0.945772	-7.09003
O60547;O60547-2	GMDS	GMDS_HUMAN	GDP-mannose 4,6 dehydratase;Isoform 2 of GDP-mannose 4,6 dehydratase	0.0369392	0.000561724	0.958509	-7.48394	-0.00573243	0.000501653	0.961074	-7.5971	0.0649409	0.000762328	0.950707	-7.17837	0.000783633	0.000447549	0.962991	-7.71128
P60983	GMFB	GMFB_HUMAN	Glia maturation factor beta	-0.0190911	0.000458793	0.962475	-7.68645	-0.0514366	0.000721746	0.952011	-7.23311	0.0205039	0.000434295	0.963472	-7.74135	-0.0596225	0.00076044	0.950764	-7.18085
Q96IJ6;Q96IJ6-2	GMPPA	GMPPA_HUMAN	Mannose-1-phosphate guanyltransferase alpha;Isoform 2 of Mannose-1-phosphate guanyltransferase alpha	-0.00942476	0.000392435	0.965034	-7.84275	-0.0582266	0.000605643	0.956967	-7.40861	-0.0339835	0.000414502	0.964154	-7.78802	0.0670174	0.000716638	0.952177	-7.24022
Q9Y5P6;Q9Y5P6-2	GMPPB	GMPPB_HUMAN	Mannose-1-phosphate guanyltransferase beta;Isoform 2 of Mannose-1-phosphate guanyltransferase beta	0.0675099	0.000638759	0.954942	-7.35534	0.0794561	0.000684198	0.953187	-7.28658	0.0893031	0.000770046	0.950531	-7.16829	0.162836	0.00273542	0.849888	-5.89873
Q9P2T1;Q9P2T1-2;Q9P2T1-3	GMPR2	GMPR2_HUMAN	GMP reductase 2;Isoform 2 of GMP reductase 2;Isoform 3 of GMP reductase 2	0.0518803	0.000736965	0.951481	-7.21223	0.032847	0.000552082	0.959011	-7.50126	0.0812509	0.00244662	0.859793	-6.0106	0.0759677	0.00113418	0.921018	-6.78071
P49915	GMPS	GUAA_HUMAN	GMP synthase [glutamine-hydrolyzing]	0.0929604	0.000527676	0.959991	-7.5465	0.143648	0.000789927	0.948458	-7.14278	0.13147	0.000820626	0.946477	-7.10462	0.100598	0.00055	0.959122	-7.50504
P29992	GNA11	GNA11_HUMAN	Guanine nucleotide-binding protein subunit alpha-11	-0.0285826	0.000546461	0.959428	-7.5115	-0.01362	0.000456808	0.962579	-7.69079	-0.00175684	0.000388001	0.965455	-7.85411	0.103337	0.00671562	0.751483	-4.99658
Q14344	GNA13	GNA13_HUMAN	Guanine nucleotide-binding protein subunit alpha-13	0.0132718	0.000871444	0.942551	-7.04449	-0.0548879	0.000969106	0.933317	-6.93817	-0.0128714	0.000780796	0.949259	-7.15442	-0.0468568	0.000842365	0.945349	-7.07845
P63096;P63096-2	GNAI1	GNAI1_HUMAN	Guanine nucleotide-binding protein G(i) subunit alpha-1;Isoform 2 of Guanine nucleotide-binding protein G(i) subunit alpha-1	-0.0650012	0.000869545	0.942928	-7.04667	-0.0363383	0.000675233	0.95352	-7.29978	-0.0566599	0.000752939	0.950964	-7.19077	-0.143955	0.00329592	0.832447	-5.71177
P04899;P04899-2;P04899-3;P04899-4;P04899-5;P04899-6	GNAI2	GNAI2_HUMAN	Guanine nucleotide-binding protein G(i) subunit alpha-2;Isoform 2 of Guanine nucleotide-binding protein G(i) subunit alpha-2;Isoform 3 of Guanine nucleotide-binding protein G(i) subunit alpha-2;Isoform sGi2 of Guanine nucleotide-binding protein G(i) subunit alpha-2;Isoform 5 of Guanine nucleotide-binding protein G(i) subunit alpha-2;Isoform 6 of Guanine nucleotide-binding protein G(i) subunit alp…	0.0395759	0.000463204	0.962312	-7.67688	0.0883805	0.000848958	0.94508	-7.07065	0.0589694	0.00059761	0.957225	-7.42197	0.0181159	0.0003631	0.965849	-7.92047
P08754	GNAI3	GNAI3_HUMAN	Guanine nucleotide-binding protein G(k) subunit alpha	0.0784296	0.000548791	0.959246	-7.50724	0.186365	0.00085154	0.944945	-7.06761	0.125019	0.000628629	0.955425	-7.37134	0.111387	0.000586655	0.957561	-7.44049
P50148	GNAQ	GNAQ_HUMAN	Guanine nucleotide-binding protein G(q) subunit alpha	0.0262541	0.000882905	0.940824	-7.03141	-0.105582	0.00116861	0.918915	-6.75077	-0.114382	0.00123273	0.915319	-6.69729	-0.131547	0.0012641	0.913767	-6.67213
P63092;P63092-2;P63092-3;P63092-4;Q5JWF2;Q5JWF2-2	GNAS	GNAS2_HUMAN;GNAS2_HUMAN;GNAS2_HUMAN;GNAS2_HUMAN;GNAS1_HUMAN;GNAS1_HUMAN	Guanine nucleotide-binding protein G(s) subunit alpha isoforms short;Isoform Gnas-2 of Guanine nucleotide-binding protein G(s) subunit alpha isoforms short;Isoform 3 of Guanine nucleotide-binding protein G(s) subunit alpha isoforms short;Isoform 4 of Guanine nucleotide-binding protein G(s) subunit alpha isoforms short;Guanine nucleotide-binding protein G(s) subunit alpha isoforms XLas;Isoform XLa…	-0.00648518	0.000390093	0.965215	-7.84874	0.0179366	0.000409222	0.964368	-7.80084	-0.0972287	0.0017221	0.890861	-6.36249	-0.136677	0.00332238	0.831594	-5.70375
P62873	GNB1	GBB1_HUMAN	Guanine nucleotide-binding protein G(I)/G(S)/G(T) subunit beta-1	0.0539421	0.000581233	0.957759	-7.44978	0.0327954	0.000465458	0.962261	-7.67202	0.0568528	0.000671301	0.953671	-7.30562	0.0474002	0.000430858	0.963661	-7.7493
P62879	GNB2	GBB2_HUMAN	Guanine nucleotide-binding protein G(I)/G(S)/G(T) subunit beta-2	0.258882	0.00753206	0.736458	-4.88103	0.138531	0.00114545	0.920356	-6.77081	0.338683	0.064496	0.450212	-2.67448	0.326332	0.0791854	0.407484	-2.45347
Q9HAV0	GNB4	GBB4_HUMAN	Guanine nucleotide-binding protein subunit beta-4	-0.0215363	0.00087876	0.941306	-7.03612	0.0708463	0.00101537	0.929418	-6.89148	-0.0499365	0.00085981	0.944443	-7.05794	0.169436	0.00180668	0.887203	-6.31445
Q9Y223;Q9Y223-2;Q9Y223-3;Q9Y223-5	GNE	GLCNE_HUMAN	Bifunctional UDP-N-acetylglucosamine 2-epimerase/N-acetylmannosamine kinase;Isoform 2 of Bifunctional UDP-N-acetylglucosamine 2-epimerase/N-acetylmannosamine kinase;Isoform 3 of Bifunctional UDP-N-acetylglucosamine 2-epimerase/N-acetylmannosamine kinase;Isoform 5 of Bifunctional UDP-N-acetylglucosamine 2-epimerase/N-acetylmannosamine kinase	-0.00697331	0.000502524	0.961016	-7.59536	-0.00657181	0.000502409	0.961032	-7.59559	-0.0912617	0.00114494	0.92037	-6.77126	-0.0516377	0.000592353	0.957392	-7.43081
Q9UBI6	GNG12	GBG12_HUMAN	Guanine nucleotide-binding protein G(I)/G(S)/G(O) subunit gamma-12	-0.0715286	0.000804927	0.947419	-7.12395	-0.146313	0.0018616	0.884939	-6.28446	-0.186103	0.00364407	0.822485	-5.611	-0.189809	0.0033916	0.829923	-5.68306
P36915	GNL1	GNL1_HUMAN	Guanine nucleotide-binding protein-like 1	0.219331	0.00706068	0.745459	-4.94613	0.232332	0.00687245	0.748096	-4.97334	0.174077	0.00195894	0.880619	-6.23339	0.177722	0.00502693	0.784918	-5.28791
Q9BVP2;Q9BVP2-2	GNL3	GNL3_HUMAN	Guanine nucleotide-binding protein-like 3;Isoform 2 of Guanine nucleotide-binding protein-like 3	0.342707	0.00227193	0.867338	-6.08485	0.41387	0.00331359	0.831838	-5.7064	0.410556	0.00446086	0.800771	-5.40794	0.405671	0.00366424	0.821938	-5.60546
P46926	GNPDA1	GNPI1_HUMAN	Glucosamine-6-phosphate isomerase 1	0.0046166	0.000434217	0.963477	-7.74153	0.0309817	0.000474001	0.961943	-7.65383	-0.0138818	0.000397478	0.964798	-7.82997	-0.025627	0.000413207	0.964211	-7.79115
P15586	GNS	GNS_HUMAN	N-acetylglucosamine-6-sulfatase	0.162065	0.00169472	0.892228	-6.37854	0.116533	0.00122036	0.916127	-6.70739	0.159793	0.00371611	0.820835	-5.59135	0.148456	0.00153143	0.900061	-6.48002
Q08379	GOLGA2	GOGA2_HUMAN	Golgin subfamily A member 2	-0.441741	0.0044265	0.801965	-5.41571	-0.258837	0.00132584	0.910432	-6.62438	-0.521161	0.0219602	0.601713	-3.79632	-0.452456	0.00351707	0.826153	-5.6466
Q8NBJ4;Q8NBJ4-2	GOLM1	GOLM1_HUMAN	Golgi membrane protein 1;Isoform 2 of Golgi membrane protein 1	-0.0644771	0.000865687	0.944178	-7.05112	-0.0223978	0.000641888	0.954781	-7.35045	-0.091582	0.00108834	0.923967	-6.82201	0.649174	0.0189846	0.619269	-3.94496
Q9Y3E0	GOLT1B	GOT1B_HUMAN	Vesicle transport protein GOT1B	0.512209	0.0131531	0.667496	-4.31786	0.320741	0.00361629	0.823366	-5.61869	0.0759835	0.000821503	0.946428	-7.10355	0.767665	0.00276046	0.849056	-5.88959
Q9HD26;Q9HD26-2	GOPC	GOPC_HUMAN	Golgi-associated PDZ and coiled-coil motif-containing protein;Isoform 2 of Golgi-associated PDZ and coiled-coil motif-containing protein	-0.00103759	0.000866088	0.944019	-7.05066	-0.0495615	0.000954557	0.934181	-6.95331	0.0316826	0.000810616	0.947122	-7.1169	0.0103264	0.000777836	0.949543	-7.15822
Q9H8Y8;Q9H8Y8-2;Q9H8Y8-3	GORASP2	GORS2_HUMAN	Golgi reassembly-stacking protein 2;Isoform 2 of Golgi reassembly-stacking protein 2;Isoform 3 of Golgi reassembly-stacking protein 2	-0.108578	0.000746461	0.951153	-7.19942	0.112029	0.000838731	0.945514	-7.08278	0.0696306	0.000649019	0.954475	-7.3394	-0.0013704	0.000548053	0.959365	-7.50859
O14653;O14653-2;O14653-3	GOSR2	GOSR2_HUMAN	Golgi SNAP receptor complex member 2;Isoform B of Golgi SNAP receptor complex member 2;Isoform 3 of Golgi SNAP receptor complex member 2	0.153084	0.00192122	0.882224	-6.25287	0.000972478	0.000866086	0.944032	-7.05066	0.0356972	0.00082628	0.946146	-7.09775	0.223751	0.00385527	0.816719	-5.55445
P17174	GOT1	AATC_HUMAN	Aspartate aminotransferase, cytoplasmic	-0.0114933	0.000411579	0.964271	-7.7951	0.0630351	0.00206757	0.87556	-6.17931	0.0174394	0.000432223	0.96363	-7.74614	-0.0376934	0.000723607	0.951918	-7.23054
P00505	GOT2	AATM_HUMAN	Aspartate aminotransferase, mitochondrial	0.211247	0.00297559	0.841349	-5.81433	0.064277	0.000467577	0.962164	-7.66748	0.182187	0.0023412	0.864229	-6.05475	0.257528	0.00408708	0.809941	-5.49583
O43292	GPAA1	GPAA1_HUMAN	Glycosylphosphatidylinositol anchor attachment 1 protein	-0.188419	0.00196404	0.880403	-6.23079	-0.0985852	0.00112222	0.921812	-6.79133	-0.152694	0.00148167	0.902328	-6.5131	-0.258773	0.00339439	0.829672	-5.68223
Q8N954	GPATCH11	GPT11_HUMAN	G patch domain-containing protein 11	0.120405	0.00120385	0.916846	-6.72102	-0.108474	0.00105966	0.926297	-6.84875	0.12281	0.00118894	0.917756	-6.7335	0.0355394	0.000800925	0.947647	-7.12894
Q8N335	GPD1L	GPD1L_HUMAN	Glycerol-3-phosphate dehydrogenase 1-like protein	-0.0139607	0.00061696	0.956181	-7.39009	0.0136191	0.000616326	0.95623	-7.39112	0.0612602	0.000645997	0.954615	-7.34407	0.093915	0.000811523	0.947075	-7.11579
P43304	GPD2	GPDM_HUMAN	Glycerol-3-phosphate dehydrogenase, mitochondrial	0.181526	0.00124921	0.914511	-6.68399	0.163476	0.00117164	0.918731	-6.74818	0.190365	0.0027082	0.850854	-5.90876	0.303743	0.0251138	0.587315	-3.6589
Q9NQX3;Q9NQX3-2	GPHN	GEPH_HUMAN	Gephyrin;Isoform 2 of Gephyrin	0.0871669	0.00113347	0.921071	-6.78134	0.0477216	0.000944242	0.935032	-6.96418	0.0679362	0.000970616	0.933193	-6.93661	0.00586362	0.000775643	0.949935	-7.16104
P06744	GPI	G6PI_HUMAN	Glucose-6-phosphate isomerase	-0.0969454	0.000826618	0.946121	-7.09734	-0.232915	0.00301154	0.840254	-5.80229	-0.178661	0.00254455	0.855912	-5.97125	-0.175524	0.00211704	0.873559	-6.15562
Q9HCN4;Q9HCN4-2;Q9HCN4-3;Q9HCN4-4;Q9HCN4-5	GPN1	GPN1_HUMAN	GPN-loop GTPase 1;Isoform 2 of GPN-loop GTPase 1;Isoform 3 of GPN-loop GTPase 1;Isoform 4 of GPN-loop GTPase 1;Isoform 5 of GPN-loop GTPase 1	-0.00172279	0.000866098	0.943999	-7.05065	0.0179087	0.000871927	0.942438	-7.04393	-0.0537383	0.000840854	0.945406	-7.08025	-0.15533	0.00134675	0.909368	-6.60871
Q86V85	GPR180	GP180_HUMAN	Integral membrane protein GPR180	0.188165	0.00144075	0.904278	-6.54115	0.125339	0.00133299	0.910069	-6.619	-0.0439533	0.000842261	0.945355	-7.07858	-0.0461118	0.000829157	0.945972	-7.09427
Q13098;Q13098-5;Q13098-7	GPS1	CSN1_HUMAN	COP9 signalosome complex subunit 1;Isoform 4 of COP9 signalosome complex subunit 1;Isoform 2 of COP9 signalosome complex subunit 1	0.0217619	0.000446855	0.963012	-7.71283	0.0167654	0.000440857	0.963206	-7.72635	-0.00393304	0.000388139	0.965437	-7.85376	-0.0755626	0.000616317	0.956238	-7.39113
P07203	GPX1	GPX1_HUMAN	Glutathione peroxidase 1	0.135288	0.00207665	0.875091	-6.17492	0.199966	0.0112064	0.688305	-4.48	0.183872	0.0147564	0.653332	-4.20121	0.0447955	0.000479069	0.961789	-7.64319
P36969;P36969-2	GPX4	GPX4_HUMAN	Phospholipid hydroperoxide glutathione peroxidase, mitochondrial;Isoform Cytoplasmic of Phospholipid hydroperoxide glutathione peroxidase, mitochondrial	-0.0957133	0.000700945	0.952654	-7.26238	0.0686645	0.000641433	0.954799	-7.35116	0.0613486	0.000590967	0.957438	-7.43316	-0.04553	0.000509696	0.960647	-7.58119
Q8TED1	GPX8	GPX8_HUMAN	Probable glutathione peroxidase 8	-0.0153269	0.000516036	0.960415	-7.56882	-0.0390692	0.00061481	0.956356	-7.39358	-0.0724236	0.000897743	0.939044	-7.01473	-0.0614933	0.000790324	0.948412	-7.14228
P62993	GRB2	GRB2_HUMAN	Growth factor receptor-bound protein 2	0.00883246	0.000400474	0.964676	-7.82246	-0.00494836	0.000391479	0.965111	-7.84519	0.0437624	0.00100472	0.930376	-6.90204	0.128107	0.124932	0.320032	-1.94653
Q9UBQ7	GRHPR	GRHPR_HUMAN	Glyoxylate reductase/hydroxypyruvate reductase	0.199607	0.00108519	0.924226	-6.82492	0.0804756	0.000650331	0.954391	-7.33738	0.217502	0.00129954	0.911923	-6.64444	0.227528	0.00132695	0.91038	-6.62355
Q13002;Q13002-2;Q13002-3;Q13002-4;Q13002-5;Q13002-6;Q13002-7	GRIK2	GRIK2_HUMAN	Glutamate receptor ionotropic, kainate 2;Isoform 2 of Glutamate receptor ionotropic, kainate 2;Isoform 3 of Glutamate receptor ionotropic, kainate 2;Isoform 4 of Glutamate receptor ionotropic, kainate 2;Isoform 5 of Glutamate receptor ionotropic, kainate 2;Isoform 6 of Glutamate receptor ionotropic, kainate 2;Isoform 7 of Glutamate receptor ionotropic, kainate 2	0.1678	0.000927396	0.936236	-6.9822	-0.0220032	0.00086732	0.943404	-7.04923	0.0700639	0.000785509	0.948784	-7.14839	0.493532	0.0013131	0.911099	-6.63405
Q4V328;Q4V328-4	GRIPAP1	GRAP1_HUMAN	GRIP1-associated protein 1;Isoform 4 of GRIP1-associated protein 1	-0.0790174	0.00103742	0.927936	-6.86998	0.174933	0.0020282	0.877628	-6.19858	-0.0842967	0.00100848	0.930105	-6.8983	0.0514362	0.000832128	0.945803	-7.09069
P25098	GRK2	ARBK1_HUMAN	Beta-adrenergic receptor kinase 1	-0.13909	0.0017239	0.890784	-6.36144	-0.169651	0.0027557	0.849252	-5.89133	-0.110773	0.00148006	0.902451	-6.51419	-0.215526	0.00902013	0.712703	-4.69924
P28799	GRN	GRN_HUMAN	Granulins	0.183044	0.00115691	0.919725	-6.76084	0.240126	0.00291814	0.843283	-5.83389	0.229686	0.00493981	0.787	-5.30548	0.220336	0.00372353	0.820627	-5.58935
Q9HAV7	GRPEL1	GRPE1_HUMAN	GrpE protein homolog 1, mitochondrial	0.00372663	0.000866091	0.944012	-7.05065	-0.385295	0.00138495	0.90731	-6.58071	-0.521667	0.00233034	0.864744	-6.05941	-0.345763	0.00124691	0.914652	-6.68584
Q12849;Q12849-5	GRSF1	GRSF1_HUMAN	G-rich sequence factor 1;Isoform 2 of G-rich sequence factor 1	0.0235804	0.000515927	0.960432	-7.56903	0.0390924	0.000546729	0.959425	-7.51101	-0.00351929	0.000447815	0.962968	-7.71068	-0.116284	0.000956111	0.934125	-6.95168
Q9BQ67	GRWD1	GRWD1_HUMAN	Glutamate-rich WD repeat-containing protein 1	-0.00507492	0.000391146	0.96513	-7.84604	-0.0018513	0.000388141	0.965435	-7.85375	-0.0121318	0.000367094	0.965782	-7.90953	-0.0296001	0.000458065	0.96252	-7.68804
P49840	GSK3A	GSK3A_HUMAN	Glycogen synthase kinase-3 alpha	0.295448	0.00162558	0.895571	-6.42026	0.300876	0.00170305	0.891877	-6.37363	0.242331	0.00130779	0.911572	-6.63811	0.267196	0.00175952	0.889221	-6.34096
P49841;P49841-2	GSK3B	GSK3B_HUMAN	Glycogen synthase kinase-3 beta;Isoform 2 of Glycogen synthase kinase-3 beta	0.0227674	0.000511892	0.960555	-7.57689	0.143597	0.00104905	0.927069	-6.85882	0.124321	0.00103313	0.928313	-6.87413	-0.166664	0.00132417	0.910518	-6.62565
P06396;P06396-2;P06396-3;P06396-4	GSN	GELS_HUMAN	Gelsolin;Isoform 2 of Gelsolin;Isoform 3 of Gelsolin;Isoform 4 of Gelsolin	0.219993	0.00097214	0.93305	-6.93504	0.167328	0.000744264	0.951229	-7.20237	0.267858	0.00277651	0.848414	-5.88378	0.258828	0.00177385	0.88853	-6.33282
P15170	GSPT1	ERF3A_HUMAN	Eukaryotic peptide chain release factor GTP-binding subunit ERF3A	0.339778	0.00441008	0.802641	-5.41944	0.301284	0.00302798	0.839757	-5.79683	0.362697	0.00469798	0.7943	-5.35591	0.353061	0.00262402	0.853171	-5.94042
Q8IYD1	GSPT2	ERF3B_HUMAN	Eukaryotic peptide chain release factor GTP-binding subunit ERF3B	0.0531026	0.000665588	0.953849	-7.31417	0.00913669	0.000439751	0.96324	-7.72886	0.0472349	0.000647721	0.954558	-7.3414	0.0454659	0.000569863	0.958139	-7.46955
P00390;P00390-2;P00390-3	GSR	GSHR_HUMAN	Glutathione reductase, mitochondrial;Isoform Cytoplasmic of Glutathione reductase, mitochondrial;Isoform 2 of Glutathione reductase, mitochondrial	0.0731703	0.000745667	0.951189	-7.20049	0.0671922	0.000690128	0.952938	-7.27794	0.0407773	0.000468052	0.962139	-7.66646	-0.0314104	0.000403369	0.964554	-7.81526
P48637	GSS	GSHB_HUMAN	Glutathione synthetase	0.244284	0.000568748	0.958199	-7.4715	0.286051	0.000659295	0.95407	-7.32368	0.288631	0.000751022	0.951021	-7.19332	0.265314	0.000664289	0.953899	-7.31613
Q9Y2Q3	GSTK1	GSTK1_HUMAN	Glutathione S-transferase kappa 1	-0.129959	0.00349739	0.826739	-5.65224	-0.0298953	0.000558655	0.958644	-7.48942	-0.0272016	0.000497643	0.961292	-7.60513	0.854416	1	3.24826e-08	14.9712
P09488;P09488-2;Q03013;Q03013-2	GSTM1;GSTM1;GSTM4;GSTM4	GSTM1_HUMAN;GSTM1_HUMAN;GSTM4_HUMAN;GSTM4_HUMAN	Glutathione S-transferase Mu 1;Isoform 2 of Glutathione S-transferase Mu 1;Glutathione S-transferase Mu 4;Isoform 2 of Glutathione S-transferase Mu 4	-0.0477358	0.000900398	0.938709	-7.01177	0.0503692	0.000917111	0.937254	-6.99336	-0.0151996	0.000779414	0.949374	-7.15619	-0.113201	0.00105762	0.926483	-6.85067
P21266	GSTM3	GSTM3_HUMAN	Glutathione S-transferase Mu 3	0.108496	0.000615205	0.956332	-7.39294	0.0366917	0.000452085	0.962742	-7.70119	0.0539797	0.000439921	0.963229	-7.72848	0.0165457	0.000392077	0.965062	-7.84366
P78417	GSTO1	GSTO1_HUMAN	Glutathione S-transferase omega-1	-0.0440527	0.00052022	0.960261	-7.56074	0.00341183	0.00038835	0.965391	-7.85322	0.0984668	0.0024188	0.861262	-6.02206	0.287985	0.986748	0.00232198	4.31028
P09211	GSTP1	GSTP1_HUMAN	Glutathione S-transferase P	0.304639	0.00532931	0.779161	-5.22919	0.263384	0.00243761	0.860216	-6.0143	0.305305	0.013179	0.667019	-4.31586	0.382384	0.0224143	0.599666	-3.77539
P0CG29;P0CG30	GSTT2;GSTT2B	GST2_HUMAN;GSTT2_HUMAN	Glutathione S-transferase theta-2;Glutathione S-transferase theta-2B	0.0530316	0.000792955	0.94819	-7.13895	-0.0328209	0.000677665	0.953424	-7.29618	0.0512728	0.000710951	0.952352	-7.2482	-0.0142759	0.000558706	0.958636	-7.48933
P52655	GTF2A1	TF2AA_HUMAN	Transcription initiation factor IIA subunit 1	0.369933	0.00119919	0.917127	-6.72491	0.214137	0.00110696	0.922822	-6.80503	0.32739	0.00103181	0.928422	-6.87541	0.648046	0.00158438	0.897686	-6.44598
Q00403	GTF2B	TF2B_HUMAN	Transcription initiation factor IIB	-0.0637661	0.000992251	0.931428	-6.91454	-0.0114442	0.000870329	0.942782	-7.04577	-0.0485181	0.000867087	0.943499	-7.0495	0.0549511	0.000863208	0.944324	-7.05399
P29084	GTF2E2	T2EB_HUMAN	Transcription initiation factor IIE subunit beta	0.186691	0.00224227	0.868392	-6.09802	0.18573	0.00242229	0.861012	-6.02062	0.0859039	0.000773645	0.950385	-7.16362	0.0567773	0.000623829	0.955677	-7.37901
P35269	GTF2F1	T2FA_HUMAN	General transcription factor IIF subunit 1	0.022317	0.00063397	0.955131	-7.36288	0.116171	0.00150563	0.90125	-6.49704	0.0071328	0.000549299	0.959193	-7.50632	-0.0344457	0.000604539	0.957006	-7.41044
P13984	GTF2F2	T2FB_HUMAN	General transcription factor IIF subunit 2	0.138093	0.00201387	0.878206	-6.20568	0.083413	0.000983478	0.932047	-6.92343	0.135163	0.00235168	0.86379	-6.05027	0.145415	0.00263538	0.852751	-5.93609
P78347;P78347-2;P78347-3;P78347-4	GTF2I	GTF2I_HUMAN	General transcription factor II-I;Isoform 2 of General transcription factor II-I;Isoform 3 of General transcription factor II-I;Isoform 4 of General transcription factor II-I	-0.11882	0.00216148	0.871492	-6.1348	-0.191619	0.0427536	0.507709	-3.10861	-0.184325	0.0570389	0.467136	-2.80529	-0.238111	0.418353	0.127241	-0.329537
Q9Y5Q9	GTF3C3	TF3C3_HUMAN	General transcription factor 3C polypeptide 3	0.0504457	0.000929014	0.936097	-6.98046	0.0171907	0.000874704	0.941924	-7.04075	-0.0412347	0.000811867	0.947057	-7.11536	-0.347939	0.00527808	0.780107	-5.2389
Q9UKN8	GTF3C4	TF3C4_HUMAN	General transcription factor 3C polypeptide 4	0.0327452	0.000898786	0.938925	-7.01357	0.127789	0.00156476	0.898534	-6.45846	0.030203	0.000810443	0.94714	-7.11712	-0.317792	0.00686262	0.748507	-4.97478
Q9Y5Q8;Q9Y5Q8-2;Q9Y5Q8-3	GTF3C5	TF3C5_HUMAN	General transcription factor 3C polypeptide 5;Isoform 2 of General transcription factor 3C polypeptide 5;Isoform 3 of General transcription factor 3C polypeptide 5	0.0251502	0.000502312	0.961045	-7.59579	0.19639	0.000644103	0.954686	-7.34701	-0.10269	0.000471713	0.962017	-7.65867	-0.702036	0.0016059	0.896409	-6.43246
O00178	GTPBP1	GTPB1_HUMAN	GTP-binding protein 1	0.0365433	0.00057052	0.958113	-7.46839	0.0158114	0.000513497	0.960485	-7.57375	0.084246	0.00105282	0.926852	-6.85523	0.408129	0.811566	0.0316801	1.46022
Q9BZE4	GTPBP4	NOG1_HUMAN	Nucleolar GTP-binding protein 1	0.371148	0.00397294	0.813392	-5.52427	0.358185	0.00375962	0.819648	-5.57967	0.452391	0.0122376	0.675869	-4.39093	0.327416	0.0033988	0.829295	-5.68093
O43824	GTPBP6	GTPB6_HUMAN	Putative GTP-binding protein 6	0.13402	0.00151147	0.900997	-6.49316	0.209369	0.0031376	0.836357	-5.76115	0.0903589	0.00103933	0.927758	-6.86814	0.0176281	0.000782445	0.949089	-7.1523
Q9NYZ3	GTSE1	GTSE1_HUMAN	G2 and S phase-expressed protein 1	0.161554	0.00164035	0.894623	-6.4112	0.13053	0.00137994	0.907568	-6.58433	0.0965808	0.0011266	0.921496	-6.78742	0.118677	0.00116689	0.919014	-6.75224
P08236;P08236-2;P08236-3	GUSB	BGLR_HUMAN	Beta-glucuronidase;Isoform 2 of Beta-glucuronidase;Isoform 3 of Beta-glucuronidase	-0.17889	0.00123797	0.915056	-6.69304	-0.158202	0.00162473	0.895688	-6.42079	-0.186953	0.00161019	0.8962	-6.42979	-0.185988	0.00258308	0.854417	-5.95618
P46976;P46976-2;P46976-3	GYG1	GLYG_HUMAN	Glycogenin-1;Isoform GN-1 of Glycogenin-1;Isoform GN-1S of Glycogenin-1	0.0172861	0.000621609	0.955806	-7.38258	0.0390477	0.000682538	0.953261	-7.28901	0.0745451	0.000655727	0.954186	-7.32911	0.161588	0.00137041	0.908297	-6.59127
P13807;P13807-2	GYS1	GYS1_HUMAN	Glycogen [starch] synthase, muscle;Isoform 2 of Glycogen [starch] synthase, muscle	-0.146189	0.00159261	0.89721	-6.44078	-0.24201	0.00393106	0.814589	-5.53491	-0.120492	0.00133515	0.909947	-6.61738	-0.205402	0.00199444	0.878937	-6.21539
P07305;P07305-2	H1F0	H10_HUMAN	Histone H1.0;Isoform 2 of Histone H1.0	0.494382	0.0766168	0.413865	-2.48923	0.374661	0.0101679	0.69866	-4.5783	0.244089	0.00203195	0.877434	-6.19673	0.559964	0.752396	0.0417508	1.11143
Q92522	H1FX	H1X_HUMAN	Histone H1x	1.11918	0.964823	0.00594653	3.31155	0.998899	0.720264	0.0456108	0.94577	1.19453	0.999403	9.4176e-05	7.42246	1.04937	0.993817	0.000963231	5.0798
O75367;O75367-2;O75367-3	H2AFY	H2AY_HUMAN	Core histone macro-H2A.1;Isoform 1 of Core histone macro-H2A.1;Isoform 3 of Core histone macro-H2A.1	-0.0897551	0.000484235	0.961636	-7.63246	0.292734	0.00131421	0.910997	-6.63321	0.157079	0.000636989	0.955002	-7.35812	-0.0644508	0.000421295	0.963934	-7.77176
P0C0S5;Q71UI9	H2AFZ;H2AFV	H2AZ_HUMAN;H2AV_HUMAN	Histone H2A.Z;Histone H2A.V	-0.360424	0.0506039	0.482067	-2.9318	-0.256277	0.00741304	0.738841	-4.89707	-0.277717	0.0217986	0.603067	-3.80387	-0.329439	0.0934653	0.377538	-2.27204
Q9P035	HACD3	HACD3_HUMAN	Very-long-chain (3R)-3-hydroxyacyl-CoA dehydratase 3	-0.0169229	0.000522416	0.960191	-7.55652	-0.00270188	0.000500886	0.961151	-7.59863	-0.0886619	0.00214575	0.872236	-6.14212	-0.138007	0.00395599	0.813842	-5.52856
Q16836;Q16836-2;Q16836-3	HADH	HCDH_HUMAN	Hydroxyacyl-coenzyme A dehydrogenase, mitochondrial;Isoform 2 of Hydroxyacyl-coenzyme A dehydrogenase, mitochondrial;Isoform 3 of Hydroxyacyl-coenzyme A dehydrogenase, mitochondrial	-0.0397842	0.000454585	0.962648	-7.69567	-0.0428585	0.000470845	0.962054	-7.66051	-0.0436911	0.000458855	0.962472	-7.68632	-0.169548	0.0101969	0.697872	-4.57542
P40939	HADHA	ECHA_HUMAN	Trifunctional enzyme subunit alpha, mitochondrial	0.0689466	0.00065229	0.954342	-7.33437	0.0422963	0.000487388	0.961551	-7.62596	-0.0409711	0.000459049	0.96246	-7.68589	-0.0174895	0.000362949	0.965854	-7.92088
P55084;P55084-2	HADHB	ECHB_HUMAN	Trifunctional enzyme subunit beta, mitochondrial;Isoform 2 of Trifunctional enzyme subunit beta, mitochondrial	-0.0118684	0.000396164	0.964851	-7.83329	-0.020762	0.000418073	0.964022	-7.77944	-0.0414708	0.000474913	0.961906	-7.6519	-0.0619657	0.000617092	0.956165	-7.38987
Q16775;Q16775-2	HAGH	GLO2_HUMAN	Hydroxyacylglutathione hydrolase, mitochondrial;Isoform 2 of Hydroxyacylglutathione hydrolase, mitochondrial	0.209391	0.00469344	0.794574	-5.35688	0.128254	0.00155449	0.899085	-6.46505	0.139136	0.00205182	0.876323	-6.18698	0.100583	0.00110464	0.923	-6.80713
P12081;P12081-4	HARS	SYHC_HUMAN	Histidine--tRNA ligase, cytoplasmic;Isoform 4 of Histidine--tRNA ligase, cytoplasmic	-0.131825	0.0942765	0.375971	-2.2625	-0.108961	0.0305101	0.56235	-3.45871	-0.088632	0.00867297	0.718992	-4.73883	0.0405931	0.000641744	0.954786	-7.35068
O14929	HAT1	HAT1_HUMAN	Histone acetyltransferase type B catalytic subunit	-0.0210345	0.000403429	0.964551	-7.81511	-0.0323915	0.000439928	0.963226	-7.72846	-0.038136	0.000427638	0.963748	-7.75681	-0.0357739	0.000413254	0.964208	-7.79103
Q99871;Q99871-2;Q99871-3	HAUS7	HAUS7_HUMAN	HAUS augmin-like complex subunit 7;Isoform 2 of HAUS augmin-like complex subunit 7;Isoform 3 of HAUS augmin-like complex subunit 7	0.024669	0.000872978	0.942239	-7.04273	0.192514	0.00157603	0.898	-6.45127	-0.0369129	0.00079868	0.947793	-7.13175	-0.194647	0.00142537	0.905176	-6.5519
P69905	HBA1	HBA_HUMAN	Hemoglobin subunit alpha	0.33779	0.00153161	0.900018	-6.4799	0.531062	0.00301405	0.840089	-5.80145	0.494655	0.0076872	0.734031	-4.86048	-0.599473	0.0129769	0.668685	-4.33152
P68871	HBB	HBB_HUMAN	Hemoglobin subunit beta	-0.752834	0.0137623	0.661674	-4.27196	-0.321129	0.00153695	0.899716	-6.47641	-0.743451	0.0185106	0.621744	-3.97073	-0.64537	0.00546423	0.775622	-5.20405
Q9Y450;Q9Y450-4	HBS1L	HBS1L_HUMAN	HBS1-like protein;Isoform 3 of HBS1-like protein	0.0203746	0.000878365	0.941365	-7.03657	-0.0128554	0.000871276	0.942593	-7.04468	0.059326	0.000912893	0.937564	-6.99798	-0.13168	0.00128633	0.912634	-6.65468
P53701	HCCS	CCHL_HUMAN	Cytochrome c-type heme lyase	-0.0539433	0.000650705	0.954382	-7.3368	-0.078556	0.000793132	0.948173	-7.13873	0.0548672	0.000609847	0.956852	-7.40169	0.0270099	0.000486327	0.961579	-7.62814
P51610;P51610-2	HCFC1	HCFC1_HUMAN	Host cell factor 1;Isoform 2 of Host cell factor 1	0.0309362	0.000542403	0.959554	-7.51896	-0.0667707	0.00203425	0.87724	-6.19559	-0.00560289	0.000352434	0.966046	-7.9503	-0.0286705	0.00048026	0.961739	-7.6407
Q13547	HDAC1	HDAC1_HUMAN	Histone deacetylase 1	-0.00563022	0.000614098	0.956404	-7.39474	0.0255446	0.000644291	0.954672	-7.34672	-0.017952	0.00056512	0.958376	-7.47791	-0.0375466	0.000597807	0.957221	-7.42164
Q92769;Q92769-3	HDAC2	HDAC2_HUMAN	Histone deacetylase 2;Isoform 2 of Histone deacetylase 2	-0.0163171	0.000450834	0.962781	-7.70396	-0.0319932	0.000504837	0.960886	-7.59077	-0.0250265	0.000439826	0.963237	-7.72869	-0.137607	0.00472777	0.793657	-5.34956
Q7Z4H3;Q7Z4H3-2	HDDC2	HDDC2_HUMAN	HD domain-containing protein 2;Isoform 2 of HD domain-containing protein 2	0.0299057	0.000892304	0.939642	-7.02081	0.0590107	0.000962219	0.933743	-6.94531	0.0653212	0.000935046	0.935675	-6.97398	0.0925235	0.00103339	0.92828	-6.87388
P51858	HDGF	HDGF_HUMAN	Hepatoma-derived growth factor	0.265682	0.0908712	0.384505	-2.30304	0.276329	0.13121	0.30608	-1.8903	0.283427	0.655278	0.0581497	0.642322	0.274768	0.415179	0.128308	-0.342598
Q7Z4V5;Q7Z4V5-2	HDGFL2	HDGR2_HUMAN	Hepatoma-derived growth factor-related protein 2;Isoform 2 of Hepatoma-derived growth factor-related protein 2	-0.102486	0.00162858	0.895359	-6.41841	-0.0113852	0.00062042	0.955922	-7.38449	0.0351395	0.000589641	0.957473	-7.43541	-0.116883	0.00174379	0.889982	-6.34995
Q9H0R4;Q9H0R4-2	HDHD2	HDHD2_HUMAN	Haloacid dehalogenase-like hydrolase domain-containing protein 2;Isoform 2 of Haloacid dehalogenase-like hydrolase domain-containing protein 2	-0.0850851	0.000717216	0.952143	-7.23942	-0.261686	0.00260196	0.853635	-5.94889	0.0335056	0.000559223	0.958614	-7.4884	-0.036614	0.000559026	0.958618	-7.48875
Q9BXW7;Q9BXW7-2	HDHD5	HDHD5_HUMAN	Haloacid dehalogenase-like hydrolase domain-containing 5;Isoform 1 of Haloacid dehalogenase-like hydrolase domain-containing 5	-0.0602679	0.000987392	0.931789	-6.91946	-0.0434949	0.000931933	0.935904	-6.97732	-0.0635747	0.000942392	0.935203	-6.96615	-0.0416828	0.000825523	0.946176	-7.09867
Q00341	HDLBP	VIGLN_HUMAN	Vigilin	-0.0852178	0.00262917	0.853078	-5.93846	-0.0916239	0.00552945	0.774638	-5.19212	-0.0865627	0.00647066	0.755817	-5.03399	-0.19656	0.628989	0.0639676	0.527884
Q9NRV9	HEBP1	HEBP1_HUMAN	Heme-binding protein 1	-0.0345917	0.000698432	0.95274	-7.26597	-0.0129875	0.000624385	0.955635	-7.37812	-0.034475	0.000654781	0.954227	-7.33056	-0.0485489	0.000715204	0.95224	-7.24223
Q9Y5Z4	HEBP2	HEBP2_HUMAN	Heme-binding protein 2	0.095	0.000441243	0.963194	-7.72547	-0.198687	0.00133023	0.910225	-6.62108	0.0323187	0.000351631	0.966081	-7.95258	0.273787	0.00110029	0.923292	-6.81108
Q9ULT8	HECTD1	HECD1_HUMAN	E3 ubiquitin-protein ligase HECTD1	-0.0497835	0.000948767	0.934605	-6.9594	-0.151926	0.0019663	0.880249	-6.22963	-0.11061	0.00132346	0.910638	-6.62618	-0.137477	0.00147633	0.902676	-6.51672
Q5T447	HECTD3	HECD3_HUMAN	E3 ubiquitin-protein ligase HECTD3	-0.128235	0.00142235	0.905465	-6.55402	-0.239518	0.00343943	0.828282	-5.669	-0.0162224	0.000780935	0.949221	-7.15424	0.261153	0.00516506	0.781975	-5.26066
Q9NRZ9;Q9NRZ9-2;Q9NRZ9-3;Q9NRZ9-4;Q9NRZ9-5;Q9NRZ9-6	HELLS	HELLS_HUMAN	Lymphoid-specific helicase;Isoform 2 of Lymphoid-specific helicase;Isoform 3 of Lymphoid-specific helicase;Isoform 4 of Lymphoid-specific helicase;Isoform 5 of Lymphoid-specific helicase;Isoform 6 of Lymphoid-specific helicase	0.0181356	0.00046939	0.9621	-7.66361	-0.0754653	0.00182202	0.886597	-6.30599	-0.0204683	0.000418608	0.964006	-7.77816	-0.316761	0.990142	0.00144715	4.60961
Q5GLZ8;Q5GLZ8-2;Q5GLZ8-3;Q5GLZ8-6	HERC4	HERC4_HUMAN	Probable E3 ubiquitin-protein ligase HERC4;Isoform 2 of Probable E3 ubiquitin-protein ligase HERC4;Isoform 3 of Probable E3 ubiquitin-protein ligase HERC4;Isoform 6 of Probable E3 ubiquitin-protein ligase HERC4	0.0643623	0.00099643	0.931135	-6.91033	0.141233	0.00171964	0.89104	-6.36392	0.183888	0.0032632	0.833172	-5.72178	0.100671	0.00111934	0.922048	-6.7939
P06865	HEXA	HEXA_HUMAN	Beta-hexosaminidase subunit alpha	0.0108304	0.000613982	0.956429	-7.39493	0.0233729	0.000619775	0.955947	-7.38553	-0.0117593	0.000549891	0.959143	-7.50524	-0.100209	0.000685534	0.953126	-7.28463
P07686	HEXB	HEXB_HUMAN	Beta-hexosaminidase subunit beta	0.0779774	0.00060741	0.95692	-7.4057	0.0807488	0.000621531	0.955814	-7.3827	0.0418857	0.00041062	0.964331	-7.79743	0.0514299	0.000445789	0.963047	-7.71522
O94992	HEXIM1	HEXI1_HUMAN	Protein HEXIM1	0.563523	0.157206	0.273656	-1.67916	0.325471	0.0082104	0.726475	-4.79411	0.289815	0.0107297	0.692038	-4.52395	0.265849	0.00284142	0.846045	-5.8606
Q9BTY7	HGH1	HGH1_HUMAN	Protein HGH1 homolog	-0.0704306	0.00084408	0.945279	-7.07642	-0.0354069	0.000666848	0.953794	-7.31228	-0.0250382	0.000576431	0.957914	-7.45808	-0.153023	0.00195312	0.880956	-6.23637
O14964;O14964-2	HGS	HGS_HUMAN	Hepatocyte growth factor-regulated tyrosine kinase substrate;Isoform 2 of Hepatocyte growth factor-regulated tyrosine kinase substrate	0.0458181	0.000533484	0.959851	-7.53555	0.0127875	0.000398766	0.964748	-7.82674	0.0559834	0.000647379	0.954585	-7.34193	0.00284919	0.00034721	0.966251	-7.96523
P31937	HIBADH	3HIDH_HUMAN	3-hydroxyisobutyrate dehydrogenase, mitochondrial	-0.0405151	0.000898674	0.938957	-7.01369	-0.0726438	0.000981655	0.932234	-6.92529	-0.0258018	0.000791111	0.948333	-7.14128	-0.00765058	0.000775922	0.949855	-7.16068
P49773	HINT1	HINT1_HUMAN	Histidine triad nucleotide-binding protein 1	0.0325468	0.000430622	0.963664	-7.74985	0.134585	0.00301021	0.840309	-5.80273	0.140399	0.0062662	0.759002	-5.0663	0.129054	0.00362833	0.822893	-5.61535
Q9BX68	HINT2	HINT2_HUMAN	Histidine triad nucleotide-binding protein 2, mitochondrial	0.0586371	0.000832697	0.945766	-7.09001	0.0433375	0.0006529	0.954311	-7.33343	0.0301808	0.000550905	0.959065	-7.5034	-0.0904954	0.00124221	0.914808	-6.68962
Q9NQE9	HINT3	HINT3_HUMAN	Histidine triad nucleotide-binding protein 3	0.0480845	0.000926483	0.936271	-6.98319	0.295613	0.00728716	0.741471	-4.91433	0.0809497	0.00101765	0.929279	-6.88924	-0.0652646	0.000881872	0.940906	-7.03258
O00291;O00291-3;O00291-4	HIP1	HIP1_HUMAN	Huntingtin-interacting protein 1;Isoform 3 of Huntingtin-interacting protein 1;Isoform 4 of Huntingtin-interacting protein 1	-0.0495448	0.000775669	0.949925	-7.16101	-0.148645	0.00402003	0.811797	-5.51244	-0.0775086	0.00106454	0.925958	-6.84415	-0.270428	0.0732719	0.423541	-2.53748
Q9BW71;Q9BW71-2	HIRIP3	HIRP3_HUMAN	HIRA-interacting protein 3;Isoform 2 of HIRA-interacting protein 3	-0.212742	0.00235454	0.86359	-6.04905	-0.0478605	0.000923184	0.936574	-6.98676	-0.152681	0.00134146	0.90965	-6.61265	-0.313828	0.00449508	0.798952	-5.40027
Q02539	HIST1H1A	H11_HUMAN	Histone H1.1	0.0413456	0.000885292	0.940516	-7.02871	-0.195704	0.0013584	0.908889	-6.60009	-0.114412	0.000966513	0.933488	-6.94085	-0.0579289	0.00081514	0.946811	-7.11134
P16401	HIST1H1B	H15_HUMAN	Histone H1.5	0.1272	0.00213764	0.872482	-6.14591	0.0461675	0.000469899	0.962084	-7.66252	0.0737612	0.000883114	0.940756	-7.03117	0.232755	0.24013	0.211127	-1.15197
P16403	HIST1H1C	H12_HUMAN	Histone H1.2	0.0426915	0.000896724	0.939163	-7.01587	-0.0965554	0.00100335	0.93049	-6.90341	-0.0330764	0.000797436	0.947886	-7.13331	0.141833	0.00113372	0.921044	-6.78112
P10412	HIST1H1E	H14_HUMAN	Histone H1.4	0.168844	0.00339634	0.829358	-5.68165	0.0707422	0.00055366	0.95894	-7.49841	0.0932562	0.000994813	0.931257	-6.91196	0.232278	0.0518941	0.479255	-2.90526
P04908;Q7L7L0;Q93077	HIST1H2AB;HIST3H2A;HIST1H2AC	H2A1B_HUMAN;H2A3_HUMAN;H2A1C_HUMAN	Histone H2A type 1-B/E;Histone H2A type 3;Histone H2A type 1-C	0.0730662	0.000477734	0.961823	-7.64598	0.0736432	0.000478737	0.961798	-7.64388	0.0681893	0.000453297	0.96268	-7.69851	-0.013936	0.000350398	0.966132	-7.95609
P0C0S8;P20671;Q16777;Q6FI13;Q96KK5;Q99878;Q9BTM1	HIST1H2AG;HIST1H2AD;HIST2H2AC;HIST2H2AA3;HIST1H2AH;HIST1H2AJ;H2AFJ	H2A1_HUMAN;H2A1D_HUMAN;H2A2C_HUMAN;H2A2A_HUMAN;H2A1H_HUMAN;H2A1J_HUMAN;H2AJ_HUMAN	Histone H2A type 1;Histone H2A type 1-D;Histone H2A type 2-C;Histone H2A type 2-A;Histone H2A type 1-H;Histone H2A type 1-J;Histone H2A.J	0.793422	0.00248553	0.858292	-5.99478	0.578369	0.00232932	0.864823	-6.05985	0.967566	0.0246148	0.589484	-3.67949	1.06585	0.132979	0.303225	-1.87488
P06899;P23527;P33778;Q16778	HIST1H2BJ;HIST1H2BO;HIST1H2BB;HIST2H2BE	H2B1J_HUMAN;H2B1O_HUMAN;H2B1B_HUMAN;H2B2E_HUMAN	Histone H2B type 1-J;Histone H2B type 1-O;Histone H2B type 1-B;Histone H2B type 2-E	0.0238046	0.000391108	0.965137	-7.84614	-0.0681976	0.000416802	0.964066	-7.78248	-0.487133	0.00425272	0.805954	-5.45594	-0.576813	0.00807436	0.728882	-4.81095
O60814;P57053;P58876;P62807;Q5QNW6;Q5QNW6-2;Q93079;Q99877;Q99879;Q99880	HIST1H2BK;H2BFS;HIST1H2BD;HIST1H2BC;HIST2H2BF;HIST2H2BF;HIST1H2BH;HIST1H2BN;HIST1H2BM;HIST1H2BL	H2B1K_HUMAN;H2BFS_HUMAN;H2B1D_HUMAN;H2B1C_HUMAN;H2B2F_HUMAN;H2B2F_HUMAN;H2B1H_HUMAN;H2B1N_HUMAN;H2B1M_HUMAN;H2B1L_HUMAN	Histone H2B type 1-K;Histone H2B type F-S;Histone H2B type 1-D;Histone H2B type 1-C/E/F/G/I;Histone H2B type 2-F;Isoform 2 of Histone H2B type 2-F;Histone H2B type 1-H;Histone H2B type 1-N;Histone H2B type 1-M;Histone H2B type 1-L	0.134086	0.00083895	0.945495	-7.08252	0.136493	0.000857504	0.944574	-7.06063	-0.00925906	0.000389374	0.965279	-7.85058	-0.164917	0.00164873	0.894143	-6.4061
P62805	HIST1H4A	H4_HUMAN	Histone H4	0.31412	0.0442548	0.501519	-3.07253	0.169888	0.0019117	0.88273	-6.25785	0.286032	0.0793979	0.406047	-2.45056	0.0746302	0.000523125	0.960164	-7.55517
Q8IUE6	HIST2H2AB	H2A2B_HUMAN	Histone H2A type 2-B	0.0366859	0.000880774	0.941018	-7.03383	0.0295307	0.000875464	0.941787	-7.03988	-0.00544158	0.00077513	0.950068	-7.1617	-0.112161	0.000933932	0.935764	-6.97517
Q71DI3	HIST2H3A	H32_HUMAN	Histone H3.2	0.310047	0.00393027	0.814663	-5.53511	0.297893	0.00347775	0.82745	-5.65789	0.30421	0.0086232	0.720182	-4.74464	0.140867	0.000714757	0.95226	-7.24285
P19367;P19367-2;P19367-3;P19367-4	HK1	HXK1_HUMAN	Hexokinase-1;Isoform 2 of Hexokinase-1;Isoform 3 of Hexokinase-1;Isoform 4 of Hexokinase-1	-0.0437024	0.000714665	0.952274	-7.24298	0.000577254	0.000387648	0.965533	-7.85502	-0.0398155	0.00057529	0.957971	-7.46006	0.213204	0.989427	0.0016018	4.53881
P52789	HK2	HXK2_HUMAN	Hexokinase-2	-0.0737619	0.000881654	0.940936	-7.03283	0.00557148	0.00086614	0.943965	-7.0506	-0.0164075	0.000775436	0.949983	-7.16131	0.0629567	0.000788835	0.948559	-7.14416
P01892	HLA-A	1A02_HUMAN	HLA class I histocompatibility antigen, A-2 alpha chain	0.0175315	0.000418277	0.964011	-7.77895	0.00531636	0.000390345	0.965186	-7.84809	-0.065143	0.00123617	0.915134	-6.6945	1.39198	1	0	39.3053
P04439	HLA-A	1A02_HUMAN	HLA class I histocompatibility antigen, A-2 alpha chain	-0.0414754	0.000476872	0.961841	-7.64779	0.0188239	0.00040577	0.964465	-7.80932	-0.0130148	0.000355145	0.965985	-7.94263	0.958805	1	4.41425e-14	28.5152
P30487;P30488	HLA-B	1B49_HUMAN;1B50_HUMAN	HLA class I histocompatibility antigen, B-49 alpha chain;HLA class I histocompatibility antigen, B-50 alpha chain	0.0767887	0.000439376	0.963269	-7.72971	-0.0272645	0.000391649	0.965098	-7.84475	-0.0243206	0.000352571	0.966034	-7.94991	1.83688	1	2.64518e-12	22.3134
P30504	HLA-C	1C04_HUMAN	HLA class I histocompatibility antigen, Cw-4 alpha chain	-0.133532	0.00145123	0.903743	-6.53389	-0.13589	0.0015881	0.89746	-6.44363	-0.13934	0.0017729	0.888637	-6.33336	1.7301	0.9998	3.16205e-05	8.5178
Q29865	HLA-C	1C04_HUMAN	HLA class I histocompatibility antigen, Cw-4 alpha chain	0.00515876	0.000389748	0.965238	-7.84962	0.0534663	0.000773383	0.950411	-7.16396	-0.0458043	0.000665846	0.953831	-7.31379	1.78616	1	0	42.9158
Q8TCT9;Q8TCT9-2;Q8TCT9-4;Q8TCT9-5	HM13	HM13_HUMAN	Minor histocompatibility antigen H13;Isoform 2 of Minor histocompatibility antigen H13;Isoform 4 of Minor histocompatibility antigen H13;Isoform 5 of Minor histocompatibility antigen H13	-0.0297896	0.000642858	0.954734	-7.34894	0.0362579	0.000707003	0.952477	-7.25377	-0.0215584	0.000566762	0.958291	-7.475	0.203995	0.00285955	0.845583	-5.85423
Q96FZ2	HMCES	HMCES_HUMAN	Embryonic stem cell-specific 5-hydroxymethylcytosine-binding protein	-0.0360167	0.000899099	0.938877	-7.01322	0.0900353	0.00109886	0.92338	-6.81238	-0.0335487	0.000807302	0.947283	-7.121	-0.541929	0.13638	0.295499	-1.84569
P17096	HMGA1	HMGA1_HUMAN	High mobility group protein HMG-I/HMG-Y	0.662858	0.00287532	0.845118	-5.84871	0.664914	0.00323556	0.833711	-5.73031	0.702521	0.00675733	0.750544	-4.99035	0.466322	0.00171424	0.891244	-6.36707
P09429	HMGB1	HMGB1_HUMAN	High mobility group protein B1	0.0371925	0.000414643	0.96414	-7.78768	0.00784114	0.000388774	0.965345	-7.85212	0.194682	0.0034345	0.828473	-5.67044	0.234853	0.00502296	0.785018	-5.2887
P26583	HMGB2	HMGB2_HUMAN	High mobility group protein B2	0.00576295	0.000390222	0.965204	-7.8484	-0.0318312	0.000484505	0.961633	-7.6319	0.131477	0.014312	0.656919	-4.23224	0.0578229	0.000737595	0.951446	-7.21138
O15347	HMGB3	HMGB3_HUMAN	High mobility group protein B3	0.159043	0.00125949	0.913926	-6.67579	0.130662	0.000815613	0.946769	-7.11075	0.101165	0.000679963	0.953354	-7.29279	-0.00766369	0.000348026	0.966229	-7.96288
P35914	HMGCL	HMGCL_HUMAN	Hydroxymethylglutaryl-CoA lyase, mitochondrial	-0.108716	0.00119821	0.917141	-6.72573	0.0586734	0.000958332	0.934004	-6.94936	-0.0891765	0.000999233	0.930901	-6.90752	-0.19473	0.00217905	0.870776	-6.12668
Q01581	HMGCS1	HMCS1_HUMAN	Hydroxymethylglutaryl-CoA synthase, cytoplasmic	0.412498	0.00234469	0.86407	-6.05325	-0.453416	0.00279067	0.847666	-5.87868	0.0924942	0.000603835	0.957022	-7.41161	0.985791	0.135606	0.296473	-1.85227
P30519;P30519-2	HMOX2	HMOX2_HUMAN	Heme oxygenase 2;Isoform 2 of Heme oxygenase 2	0.0827319	0.000997313	0.931044	-6.90945	0.048001	0.000726462	0.951809	-7.2266	0.0962777	0.000945295	0.934923	-6.96307	0.166575	0.00220204	0.869723	-6.11617
Q13151	HNRNPA0	ROA0_HUMAN	Heterogeneous nuclear ribonucleoprotein A0	0.246168	0.00124822	0.914542	-6.68478	0.165727	0.000762958	0.950671	-7.17754	0.146868	0.000618314	0.956054	-7.3879	0.0270875	0.000393174	0.964992	-7.84087
P09651;P09651-2	HNRNPA1	ROA1_HUMAN	Heterogeneous nuclear ribonucleoprotein A1;Isoform A1-A of Heterogeneous nuclear ribonucleoprotein A1	-0.284263	0.569112	0.0799125	0.278231	-0.174096	0.0139784	0.659938	-4.25617	-0.315157	0.984263	0.00271678	4.13587	-0.407775	0.999598	6.02758e-05	7.81893
P22626	HNRNPA2B1	ROA2_HUMAN	Heterogeneous nuclear ribonucleoproteins A2/B1	-0.413688	0.914052	0.0154006	2.36414	-0.196873	0.00826716	0.725337	-4.78716	-0.367695	0.968636	0.00557424	3.43022	-0.44192	0.994748	0.000593602	5.24381
P51991;P51991-2	HNRNPA3	ROA3_HUMAN	Heterogeneous nuclear ribonucleoprotein A3;Isoform 2 of Heterogeneous nuclear ribonucleoprotein A3	-0.316276	0.129202	0.309858	-1.90803	-0.120763	0.00109235	0.923731	-6.81833	-0.319234	0.684518	0.0535689	0.774612	-0.470445	0.99732	0.000340065	5.91941
Q99729;Q99729-2;Q99729-3;Q99729-4	HNRNPAB	ROAA_HUMAN	Heterogeneous nuclear ribonucleoprotein A/B;Isoform 2 of Heterogeneous nuclear ribonucleoprotein A/B;Isoform 3 of Heterogeneous nuclear ribonucleoprotein A/B;Isoform 4 of Heterogeneous nuclear ribonucleoprotein A/B	-0.462022	0.0275851	0.577666	-3.56251	-0.257633	0.00215055	0.871918	-6.13988	-0.429546	0.0380398	0.529664	-3.23034	-0.475221	0.101696	0.363183	-2.17852
P07910;P07910-2	HNRNPC	HNRPC_HUMAN	Heterogeneous nuclear ribonucleoproteins C1/C2;Isoform C1 of Heterogeneous nuclear ribonucleoproteins C1/C2	-0.496902	0.998973	0.000123522	6.87971	-0.277878	0.263581	0.19908	-1.02744	-0.408704	0.999596	6.37264e-05	7.81298	-0.473812	0.999881	1.74699e-05	9.03439
Q14103;Q14103-3	HNRNPD	HNRPD_HUMAN	Heterogeneous nuclear ribonucleoprotein D0;Isoform 3 of Heterogeneous nuclear ribonucleoprotein D0	-0.125726	0.00715635	0.743338	-4.93257	-0.0487211	0.000609911	0.956841	-7.40159	-0.126648	0.00821955	0.726151	-4.79299	-0.204057	0.305554	0.171496	-0.82099
O14979;O14979-2;O14979-3	HNRNPDL	HNRDL_HUMAN	Heterogeneous nuclear ribonucleoprotein D-like;Isoform 2 of Heterogeneous nuclear ribonucleoprotein D-like;Isoform 3 of Heterogeneous nuclear ribonucleoprotein D-like	-0.378035	0.786817	0.0353272	1.30585	-0.223417	0.0202961	0.611656	-3.87682	-0.311517	0.585325	0.0762696	0.344671	-0.433132	0.988592	0.00187023	4.462
P52597	HNRNPF	HNRPF_HUMAN	Heterogeneous nuclear ribonucleoprotein F	0.0869952	0.000694324	0.952801	-7.27188	0.130241	0.00146023	0.903303	-6.5277	0.0901149	0.000864433	0.944251	-7.05257	0.164725	0.0049305	0.787588	-5.30737
P31943	HNRNPH1	HNRH1_HUMAN	Heterogeneous nuclear ribonucleoprotein H	-0.0513709	0.000917313	0.937221	-6.99314	0.0741177	0.00281005	0.846859	-5.87174	-0.0210285	0.000408043	0.96442	-7.80373	-0.207132	0.863018	0.0239976	1.84059
P55795	HNRNPH2	HNRH2_HUMAN	Heterogeneous nuclear ribonucleoprotein H2	0.129167	0.000756319	0.950862	-7.18629	0.249004	0.00355378	0.824571	-5.63618	0.114718	0.000738937	0.951401	-7.20956	-0.0425807	0.000414641	0.964143	-7.78768
P31942	HNRNPH3	HNRH3_HUMAN	Heterogeneous nuclear ribonucleoprotein H3	-0.0857161	0.00310265	0.837392	-5.77239	-0.00377517	0.00038929	0.965289	-7.8508	-0.0983856	0.00504823	0.784215	-5.28366	-0.149572	0.101435	0.363995	-2.18138
P61978;P61978-2	HNRNPK	HNRPK_HUMAN	Heterogeneous nuclear ribonucleoprotein K;Isoform 2 of Heterogeneous nuclear ribonucleoprotein K	-0.0956435	0.00379889	0.818445	-5.56924	-0.0866699	0.00276051	0.849007	-5.88957	-0.114309	0.0188129	0.619891	-3.95422	-0.143924	0.0548735	0.471232	-2.84629
P14866	HNRNPL	HNRPL_HUMAN	Heterogeneous nuclear ribonucleoprotein L	-0.326191	0.600593	0.0726773	0.407935	-0.100644	0.00107514	0.925006	-6.83423	-0.291142	0.739333	0.0442888	1.04251	-0.473547	0.999923	9.98331e-06	9.47515
Q8WVV9;Q8WVV9-4;Q8WVV9-5	HNRNPLL	HNRLL_HUMAN	Heterogeneous nuclear ribonucleoprotein L-like;Isoform 4 of Heterogeneous nuclear ribonucleoprotein L-like;Isoform 5 of Heterogeneous nuclear ribonucleoprotein L-like	0.035535	0.000553945	0.958918	-7.49789	0.0652697	0.000845282	0.945221	-7.07499	0.0242633	0.000426799	0.963764	-7.75877	-0.293822	0.628279	0.0648205	0.524839
P52272;P52272-2	HNRNPM	HNRPM_HUMAN	Heterogeneous nuclear ribonucleoprotein M;Isoform 2 of Heterogeneous nuclear ribonucleoprotein M	0.182026	0.444719	0.120979	-0.22203	0.144023	0.163399	0.269594	-1.63315	0.222306	0.979871	0.00343612	3.88524	0.117223	0.00570037	0.771064	-5.16151
O43390	HNRNPR	HNRPR_HUMAN	Heterogeneous nuclear ribonucleoprotein R	0.2452	0.00214346	0.872271	-6.14319	0.303229	0.00507773	0.783406	-5.2778	0.261815	0.00559128	0.773199	-5.18094	0.150462	0.000904444	0.938313	-7.00729
Q00839;Q00839-2	HNRNPU	HNRPU_HUMAN	Heterogeneous nuclear ribonucleoprotein U;Isoform Short of Heterogeneous nuclear ribonucleoprotein U	0.274388	0.0252481	0.586587	-3.65343	0.281816	0.0366018	0.534284	-3.27037	0.299844	0.287205	0.185902	-0.908998	0.167624	0.00322288	0.834069	-5.73425
Q9BUJ2;Q9BUJ2-2;Q9BUJ2-4	HNRNPUL1	HNRL1_HUMAN	Heterogeneous nuclear ribonucleoprotein U-like protein 1;Isoform 2 of Heterogeneous nuclear ribonucleoprotein U-like protein 1;Isoform 4 of Heterogeneous nuclear ribonucleoprotein U-like protein 1	0.101446	0.00312597	0.836588	-5.76488	0.0853698	0.00164621	0.894288	-6.40763	0.037443	0.000473071	0.961971	-7.65579	-0.100319	0.00305338	0.838976	-5.78845
Q1KMD3	HNRNPUL2	HNRL2_HUMAN	Heterogeneous nuclear ribonucleoprotein U-like protein 2	0.081854	0.0011318	0.921164	-6.78282	0.0924198	0.00156238	0.898667	-6.45998	0.0731828	0.00108461	0.924276	-6.82545	-0.100304	0.00147075	0.90294	-6.52051
Q86VS8	HOOK3	HOOK3_HUMAN	Protein Hook homolog 3	0.0242874	0.000419382	0.963981	-7.77631	0.0178793	0.000405913	0.96446	-7.80897	0.0323864	0.000427522	0.96375	-7.75708	-0.123573	0.00307529	0.838358	-5.78128
Q5SSJ5	HP1BP3	HP1B3_HUMAN	Heterochromatin protein 1-binding protein 3	1.16446	0.955621	0.00743667	3.0696	0.9965	0.645104	0.0597688	0.597585	1.25606	0.999841	2.46285e-05	8.74579	1.09971	0.994147	0.000828701	5.13492
P37235	HPCAL1	HPCL1_HUMAN	Hippocalcin-like protein 1	0.0767415	0.000825144	0.946207	-7.09913	-0.033866	0.000653658	0.954271	-7.33227	0.0164092	0.000559005	0.958622	-7.48879	0.0340603	0.000577334	0.957896	-7.45651
Q9NWY4	HPF1	HPF1_HUMAN	Histone PARylation factor 1	0.204776	0.00195505	0.880864	-6.23538	0.232659	0.00266604	0.851998	-5.92449	0.176767	0.00124824	0.914526	-6.68477	0.133725	0.000947067	0.934696	-6.96119
P00492	HPRT1	HPRT_HUMAN	Hypoxanthine-guanine phosphoribosyltransferase	-0.0500968	0.000669666	0.953694	-7.30806	-0.13195	0.0113299	0.686405	-4.46892	0.000274766	0.0003467	0.966331	-7.9667	0.0925656	0.000971862	0.933088	-6.93532
P01112	HRAS	RASH_HUMAN	GTPase HRas	0.408614	0.00187567	0.884077	-6.27691	0.224087	0.00111752	0.922191	-6.79553	0.348326	0.00174369	0.890008	-6.35001	0.409782	0.00224385	0.868317	-6.09731
Q53T59	HS1BP3	H1BP3_HUMAN	HCLS1-binding protein 3	0.146991	0.00149961	0.901605	-6.50105	-0.000219992	0.000866055	0.944125	-7.0507	0.0297674	0.000800919	0.947653	-7.12895	0.644033	0.00328185	0.832629	-5.71606
Q99714	HSD17B10	HCD2_HUMAN	3-hydroxyacyl-CoA dehydrogenase type-2	0.0947397	0.000588609	0.957504	-7.43716	0.136145	0.000961184	0.933799	-6.94638	0.121369	0.000938196	0.935462	-6.97061	0.208554	0.00777869	0.732646	-4.84856
Q8NBQ5	HSD17B11	DHB11_HUMAN	Estradiol 17-beta-dehydrogenase 11	-0.0280742	0.000481772	0.961695	-7.63756	-0.0707513	0.000743593	0.951259	-7.20327	0.0220994	0.00042391	0.963859	-7.76557	-0.0519978	0.000600456	0.957136	-7.41722
Q53GQ0	HSD17B12	DHB12_HUMAN	Very-long-chain 3-oxoacyl-CoA reductase	-0.0618602	0.000661499	0.953971	-7.32034	-9.57177e-05	0.000433318	0.96359	-7.74361	0.00638266	0.000389618	0.965253	-7.84995	-0.130905	0.00219897	0.869796	-6.11756
P51659	HSD17B4	DHB4_HUMAN	Peroxisomal multifunctional enzyme type 2	0.0281091	0.000413017	0.964225	-7.79161	-0.0462138	0.000461567	0.962379	-7.68042	0.0292839	0.000382039	0.965624	-7.86961	0.0340905	0.000395156	0.964895	-7.83583
Q3SXM5;Q3SXM5-2	HSDL1	HSDL1_HUMAN	Inactive hydroxysteroid dehydrogenase-like protein 1;Isoform 2 of Inactive hydroxysteroid dehydrogenase-like protein 1	-0.0384534	0.000561522	0.958523	-7.4843	-0.0305157	0.000532987	0.959861	-7.53648	-0.0598343	0.000645597	0.954629	-7.34469	-0.171853	0.00388548	0.81577	-5.54662
Q6YN16;Q6YN16-2	HSDL2	HSDL2_HUMAN	Hydroxysteroid dehydrogenase-like protein 2;Isoform 2 of Hydroxysteroid dehydrogenase-like protein 2	-0.0206659	0.000632002	0.955272	-7.36599	-0.0520248	0.000756202	0.950867	-7.18645	-0.0223036	0.000578452	0.95788	-7.45458	-0.0928922	0.00102927	0.928598	-6.87788
P07900;P07900-2	HSP90AA1	HS90A_HUMAN	Heat shock protein HSP 90-alpha;Isoform 2 of Heat shock protein HSP 90-alpha	0.228244	0.000539674	0.959648	-7.52401	0.14584	0.000445308	0.963058	-7.7163	0.31347	0.00082989	0.945947	-7.09339	0.375046	0.00111623	0.922308	-6.79668
P08238	HSP90AB1	HS90B_HUMAN	Heat shock protein HSP 90-beta	0.163756	0.00166563	0.89339	-6.39589	0.0734361	0.000527595	0.960001	-7.54665	0.244571	0.0212483	0.605748	-3.83	0.329745	0.0470051	0.493578	-3.00935
Q58FF6	HSP90AB4P	H90B4_HUMAN	Putative heat shock protein HSP 90-beta 4	0.777919	0.00325928	0.833292	-5.72298	0.792829	0.00339362	0.829735	-5.68246	0.739947	0.00388078	0.815917	-5.54783	0.644162	0.00264899	0.852282	-5.93092
P14625	HSP90B1	ENPL_HUMAN	Endoplasmin	0.244856	0.00309526	0.837677	-5.77478	0.193242	0.00142437	0.905291	-6.5526	0.214713	0.00293529	0.842483	-5.82801	0.328197	0.0206335	0.609379	-3.85999
Q0VDF9	HSPA14	HSP7E_HUMAN	Heat shock 70 kDa protein 14	0.0670517	0.00099671	0.931115	-6.91005	0.0171982	0.000874654	0.941931	-7.04081	0.048374	0.000858263	0.944528	-7.05974	0.0974258	0.000987149	0.931809	-6.9197
P0DMV8;P0DMV9	HSPA1A;HSPA1B	HS71A_HUMAN;HS71B_HUMAN	Heat shock 70 kDa protein 1A;Heat shock 70 kDa protein 1B	0.0732069	0.00230441	0.865724	-6.07062	-0.0145035	0.000419701	0.963973	-7.77555	0.0788754	0.0047606	0.792546	-5.34261	-0.056121	0.0011295	0.921298	-6.78485
P34931	HSPA1L	HS71L_HUMAN	Heat shock 70 kDa protein 1-like	0.0320868	0.000895013	0.939337	-7.01778	-0.00233396	0.000866218	0.943885	-7.05051	0.0082594	0.000776972	0.949635	-7.15933	0.158902	0.00154547	0.899303	-6.47088
P54652	HSPA2	HSP72_HUMAN	Heat shock-related 70 kDa protein 2	-0.0643744	0.000654092	0.954249	-7.33161	-0.168065	0.00279329	0.847465	-5.87774	-0.0896975	0.000978405	0.932576	-6.92861	-0.292635	0.0384458	0.524475	-3.2193
P34932	HSPA4	HSP74_HUMAN	Heat shock 70 kDa protein 4	0.06302	0.000465221	0.962267	-7.67253	0.141365	0.00095636	0.934098	-6.95142	0.111496	0.000757526	0.950836	-7.18469	0.090081	0.000577058	0.957899	-7.45699
O95757	HSPA4L	HS74L_HUMAN	Heat shock 70 kDa protein 4L	0.0143452	0.000391041	0.965148	-7.84631	0.0962104	0.00056766	0.958247	-7.47342	-0.00486161	0.000347153	0.966263	-7.9654	-0.0446192	0.000386082	0.965596	-7.85907
P11021	HSPA5	GRP78_HUMAN	78 kDa glucose-regulated protein	0.0968561	0.00953342	0.706688	-4.64337	0.047965	0.00098126	0.932303	-6.92569	0.081055	0.00898484	0.713593	-4.70319	0.228009	0.998799	0.00015572	6.72369
P11142	HSPA8	HSP7C_HUMAN	Heat shock cognate 71 kDa protein	0.0501677	0.00058728	0.957534	-7.43942	-0.0557361	0.000656336	0.954168	-7.32818	0.123742	0.00678931	0.750409	-4.98559	0.008438	0.000349816	0.966154	-7.95775
P38646	HSPA9	GRP75_HUMAN	Stress-70 protein, mitochondrial	0.133605	0.00109975	0.923317	-6.81157	0.275513	0.0151095	0.650724	-4.17721	0.0801952	0.000450263	0.962819	-7.70523	-0.0204903	0.000350176	0.966147	-7.95673
P04792	HSPB1	HSPB1_HUMAN	Heat shock protein beta-1	-0.024711	0.000435574	0.963435	-7.73841	-0.0861154	0.00156365	0.898645	-6.45917	0.00817289	0.000352455	0.966041	-7.95023	0.118212	0.00740699	0.738989	-4.8979
Q9NZL4;Q9NZL4-3	HSPBP1	HPBP1_HUMAN	Hsp70-binding protein 1;Isoform 3 of Hsp70-binding protein 1	0.0962561	0.00077882	0.949429	-7.15695	-0.097895	0.000851577	0.944938	-7.06757	0.0877098	0.000620886	0.955872	-7.38374	0.257227	0.00119537	0.917259	-6.7281
P10809	HSPD1	CH60_HUMAN	60 kDa heat shock protein, mitochondrial	0.427999	0.0115828	0.683186	-4.44658	0.443826	0.0151096	0.650461	-4.1772	0.361438	0.0117975	0.681004	-4.428	0.364486	0.010737	0.691422	-4.52326
P61604	HSPE1	CH10_HUMAN	10 kDa heat shock protein, mitochondrial	0.219921	0.00181173	0.886983	-6.31166	0.229451	0.00209047	0.874483	-6.16827	0.252879	0.00610087	0.761859	-5.0932	0.281341	0.0103728	0.695284	-4.55814
Q92598;Q92598-2;Q92598-3	HSPH1	HS105_HUMAN	Heat shock protein 105 kDa;Isoform Beta of Heat shock protein 105 kDa;Isoform 3 of Heat shock protein 105 kDa	0.143188	0.0010616	0.926157	-6.84691	0.011221	0.000390203	0.965207	-7.84845	0.151551	0.00169205	0.892378	-6.38012	0.285462	0.0087079	0.718307	-4.73478
O43719	HTATSF1	HTSF1_HUMAN	HIV Tat-specific factor 1	0.0066959	0.000502451	0.961029	-7.59551	0.0494113	0.000627102	0.955522	-7.37377	0.0560743	0.000653003	0.954298	-7.33328	-0.0234142	0.000474936	0.9619	-7.65186
O43464;O43464-3	HTRA2	HTRA2_HUMAN	Serine protease HTRA2, mitochondrial;Isoform 3 of Serine protease HTRA2, mitochondrial	0.0278922	0.000648385	0.954514	-7.34038	0.0174503	0.000625483	0.955581	-7.37636	0.0687681	0.000827163	0.94609	-7.09668	-0.0200824	0.000565552	0.958351	-7.47714
Q7Z6Z7;Q7Z6Z7-2;Q7Z6Z7-3	HUWE1	HUWE1_HUMAN	E3 ubiquitin-protein ligase HUWE1;Isoform 2 of E3 ubiquitin-protein ligase HUWE1;Isoform 3 of E3 ubiquitin-protein ligase HUWE1	-0.156955	0.0120235	0.678122	-4.40879	-0.130272	0.00437876	0.80348	-5.4266	-0.112636	0.0028767	0.845066	-5.84823	-0.187463	0.138067	0.292561	-1.83144
Q5T013;Q5T013-2;Q5T013-3;Q5T013-4	HYI	HYI_HUMAN	Putative hydroxypyruvate isomerase;Isoform 2 of Putative hydroxypyruvate isomerase;Isoform 3 of Putative hydroxypyruvate isomerase;Isoform 4 of Putative hydroxypyruvate isomerase	1.61872	0.105981	0.354121	-2.13247	1.53076	0.0383321	0.525902	-3.22238	1.39827	0.0234575	0.594811	-3.72883	1.72359	0.263617	0.197981	-1.02725
Q9Y4L1	HYOU1	HYOU1_HUMAN	Hypoxia up-regulated protein 1	0.109211	0.0044638	0.800599	-5.40728	0.10825	0.00475038	0.793103	-5.34477	0.112073	0.0117868	0.681443	-4.42892	0.121492	0.0112624	0.687464	-4.47495
Q2TAA2	IAH1	IAH1_HUMAN	Isoamyl acetate-hydrolyzing esterase 1 homolog	0.171532	0.00475185	0.79301	-5.34446	-0.140604	0.0016867	0.892577	-6.38329	-0.0444123	0.000493069	0.961403	-7.61437	0.182898	0.00182317	0.886569	-6.30536
P41252	IARS	SYIC_HUMAN	Isoleucine--tRNA ligase, cytoplasmic	-0.0655609	0.00105405	0.926772	-6.85406	-0.0218686	0.000433765	0.96352	-7.74257	-0.12434	0.0306131	0.561128	-3.45524	-0.152721	0.0703815	0.430932	-2.58084
Q9NSE4	IARS2	SYIM_HUMAN	Isoleucine--tRNA ligase, mitochondrial	0.0254123	0.000426944	0.963756	-7.75843	0.0575952	0.000662047	0.953939	-7.31951	-0.052899	0.000555252	0.958807	-7.49553	-0.111604	0.00207694	0.875058	-6.17478
P05362	ICAM1	ICAM1_HUMAN	Intercellular adhesion molecule 1	-0.0876724	0.00119274	0.917406	-6.73031	-0.0194622	0.000409157	0.964371	-7.801	-0.145162	0.0085182	0.7222	-4.757	2.08569	1	0	48.8883
P14735	IDE	IDE_HUMAN	Insulin-degrading enzyme	0.088699	0.00118693	0.917886	-6.7352	-0.0014187	0.00061275	0.956654	-7.39694	0.0748605	0.000886246	0.940402	-7.02763	0.113666	0.00138914	0.907051	-6.57768
O75874	IDH1	IDHC_HUMAN	Isocitrate dehydrogenase [NADP] cytoplasmic	-0.0809508	0.00213374	0.872692	-6.14774	-0.168669	0.305229	0.172618	-0.822521	-0.0711815	0.00223509	0.868653	-6.10124	0.0857576	0.00432333	0.804642	-5.4394
P48735;P48735-2	IDH2	IDHP_HUMAN	Isocitrate dehydrogenase [NADP], mitochondrial;Isoform 2 of Isocitrate dehydrogenase [NADP], mitochondrial	0.24857	0.00216799	0.871171	-6.13178	0.117064	0.000652846	0.954315	-7.33352	0.14137	0.000925182	0.936375	-6.98459	0.27432	0.00212791	0.87297	-6.15048
P50213	IDH3A	IDH3A_HUMAN	Isocitrate dehydrogenase [NAD] subunit alpha, mitochondrial	0.068273	0.00115688	0.919739	-6.76087	0.0890913	0.00228468	0.866804	-6.07924	0.0555643	0.00102779	0.928663	-6.87932	0.0574956	0.000787249	0.948649	-7.14618
O43837;O43837-2	IDH3B	IDH3B_HUMAN	Isocitrate dehydrogenase [NAD] subunit beta, mitochondrial;Isoform A of Isocitrate dehydrogenase [NAD] subunit beta, mitochondrial	-0.0215573	0.00053583	0.959762	-7.53116	0.0336789	0.000607577	0.956916	-7.40542	-0.023767	0.000505014	0.960867	-7.59042	-0.0868814	0.00105139	0.926909	-6.85659
P51553;P51553-2	IDH3G	IDH3G_HUMAN	Isocitrate dehydrogenase [NAD] subunit gamma, mitochondrial;Isoform 2 of Isocitrate dehydrogenase [NAD] subunit gamma, mitochondrial	0.167255	0.00181844	0.886735	-6.30796	0.120174	0.00107504	0.92503	-6.83433	0.113241	0.00105765	0.926472	-6.85065	0.139783	0.00137449	0.908061	-6.5883
Q13907;Q13907-2	IDI1	IDI1_HUMAN	Isopentenyl-diphosphate Delta-isomerase 1;Isoform 2 of Isopentenyl-diphosphate Delta-isomerase 1	-0.218659	0.00305179	0.839032	-5.78897	-0.460603	0.156388	0.274671	-1.68535	-0.255673	0.0176202	0.630455	-4.02093	0.0165593	0.00055679	0.958738	-7.49277
Q16666;Q16666-2;Q16666-3;Q16666-6	IFI16	IF16_HUMAN	Gamma-interferon-inducible protein 16;Isoform 2 of Gamma-interferon-inducible protein 16;Isoform 3 of Gamma-interferon-inducible protein 16;Isoform 4 of Gamma-interferon-inducible protein 16	-0.0493395	0.000683906	0.953206	-7.28701	0.045164	0.000655652	0.954191	-7.32922	-0.107663	0.00836309	0.72386	-4.77553	0.994977	1	4.996e-16	29.5381
P80217;P80217-2	IFI35	IN35_HUMAN	Interferon-induced 35 kDa protein;Isoform 2 of Interferon-induced 35 kDa protein	0.0412602	0.000921357	0.936737	-6.98874	0.146363	0.0018492	0.88545	-6.29115	0.00764591	0.000776801	0.949662	-7.15955	1.53818	0.986969	0.002202	4.32733
Q9BW83	IFT27	IFT27_HUMAN	Intraflagellar transport protein 27 homolog	-0.201365	0.00544326	0.775949	-5.20792	-0.136641	0.00197153	0.879939	-6.22697	-0.117167	0.00170795	0.891574	-6.37075	-0.118668	0.00128061	0.913026	-6.65914
P78318	IGBP1	IGBP1_HUMAN	Immunoglobulin-binding protein 1	0.0348995	0.000904601	0.938297	-7.00711	-0.042087	0.000925847	0.936341	-6.98388	0.00192043	0.000774882	0.950185	-7.16202	0.058418	0.000878175	0.941409	-7.03679
Q9NZI8	IGF2BP1	IF2B1_HUMAN	Insulin-like growth factor 2 mRNA-binding protein 1	-0.0602375	0.000739596	0.95139	-7.20867	-0.0154449	0.000408285	0.964414	-7.80314	-0.0983936	0.00343915	0.828346	-5.66909	-0.176729	0.0401089	0.517213	-3.17522
Q9Y6M1;Q9Y6M1-1	IGF2BP2	IF2B2_HUMAN	Insulin-like growth factor 2 mRNA-binding protein 2;Isoform 2 of Insulin-like growth factor 2 mRNA-binding protein 2	-0.291661	0.586598	0.0753633	0.34992	-0.115719	0.00242618	0.860887	-6.01901	-0.275256	0.926457	0.0128462	2.5335	-0.254126	0.0777026	0.413163	-2.47398
O00425	IGF2BP3	IF2B3_HUMAN	Insulin-like growth factor 2 mRNA-binding protein 3	-0.118587	0.00331374	0.831777	-5.70636	-0.0582234	0.000708567	0.952429	-7.25156	-0.156137	0.0595046	0.462991	-2.76035	-0.3382	0.99674	0.000431755	5.72265
P11717	IGF2R	MPRI_HUMAN	Cation-independent mannose-6-phosphate receptor	-0.0978223	0.00179278	0.887667	-6.32219	-0.0382655	0.000502526	0.961013	-7.59536	-0.167569	0.0179291	0.627497	-4.00324	-0.116198	0.00330431	0.832143	-5.70922
Q13123	IK	RED_HUMAN	Protein Red	-0.0842926	0.00109941	0.923342	-6.81188	-0.119703	0.00304011	0.839423	-5.79282	-0.12034	0.0070134	0.745739	-4.9529	-0.0932104	0.00142053	0.90558	-6.55531
Q70UQ0	IKBIP	IKIP_HUMAN	Inhibitor of nuclear factor kappa-B kinase-interacting protein	-0.168212	0.0139072	0.660932	-4.26134	-0.128908	0.00390139	0.815107	-5.54251	-0.266323	0.288513	0.183691	-0.902615	-0.270191	0.0671587	0.442018	-2.63118
O95163	IKBKAP	ELP1_HUMAN	Elongator complex protein 1	0.0448669	0.000535368	0.959782	-7.53202	0.0561287	0.000550677	0.959072	-7.50381	-0.00516975	0.000447989	0.962965	-7.71029	-0.106534	0.000772666	0.950442	-7.16489
Q14116;Q14116-2	IL18	IL18_HUMAN	Interleukin-18;Isoform 2 of Interleukin-18	0.190359	0.00258189	0.8546	-5.95665	-0.176231	0.00234691	0.86395	-6.0523	0.20329	0.00383968	0.817226	-5.55852	-0.0101874	0.000777313	0.949597	-7.15889
Q12905	ILF2	ILF2_HUMAN	Interleukin enhancer-binding factor 2	-0.143536	0.0393286	0.520629	-3.19568	-0.163582	0.161822	0.271627	-1.64473	-0.114199	0.00684572	0.748781	-4.97726	-0.167196	0.297676	0.18038	-0.85839
Q12906	ILF3	ILF3_HUMAN	Interleukin enhancer-binding factor 3	0.00373939	0.000388953	0.96533	-7.85166	0.0331364	0.000527102	0.960025	-7.54759	0.0506735	0.000741822	0.951335	-7.20566	-0.0682906	0.00100568	0.930303	-6.90109
Q13418	ILK	ILK_HUMAN	Integrin-linked protein kinase	-0.0459639	0.000580205	0.957816	-7.45155	-0.105275	0.00278257	0.848115	-5.8816	0.00427509	0.000348166	0.966224	-7.96248	0.0950711	0.00144542	0.904061	-6.53791
Q9H0C8	ILKAP	ILKAP_HUMAN	Integrin-linked kinase-associated serine/threonine phosphatase 2C	-0.0164737	0.00051336	0.960495	-7.57402	-0.152653	0.00588668	0.767024	-5.12916	0.0289409	0.00047279	0.961983	-7.65639	0.0763102	0.000600188	0.957155	-7.41767
A1L0T0	ILVBL	ILVBL_HUMAN	Acetolactate synthase-like protein	-0.0366745	0.000892434	0.939626	-7.02067	-0.0307864	0.000886058	0.940432	-7.02784	-0.123787	0.00121089	0.916518	-6.71519	-0.0731452	0.000896459	0.939203	-7.01616
Q16891;Q16891-2;Q16891-3;Q16891-4	IMMT	MIC60_HUMAN	MICOS complex subunit MIC60;Isoform 2 of MICOS complex subunit MIC60;Isoform 3 of MICOS complex subunit MIC60;Isoform 4 of MICOS complex subunit MIC60	-0.234891	0.0116056	0.682969	-4.44459	-0.133571	0.00128256	0.912879	-6.65762	-0.292387	0.13373	0.30131	-1.86837	-0.401465	0.854091	0.0263362	1.76705
P29218;P29218-3	IMPA1	IMPA1_HUMAN	Inositol monophosphatase 1;Isoform 3 of Inositol monophosphatase 1	-0.028209	0.000653957	0.954253	-7.33181	0.0613933	0.000830871	0.945866	-7.0922	-0.0304501	0.000612939	0.956578	-7.39663	-0.0390624	0.000619602	0.955955	-7.38581
Q9NX62	IMPAD1	IMPA3_HUMAN	Inositol monophosphatase 3	0.0635386	0.000991385	0.931509	-6.91542	0.0830223	0.00110493	0.922962	-6.80687	-0.00110343	0.000774785	0.950269	-7.16215	0.00072206	0.000774758	0.950332	-7.16218
P12268	IMPDH2	IMDH2_HUMAN	Inosine-5'-monophosphate dehydrogenase 2	0.0689525	0.000568575	0.95821	-7.47181	-0.0325338	0.000460614	0.962412	-7.68249	0.118332	0.00292816	0.842911	-5.83045	0.148622	0.0074625	0.738249	-4.89037
Q27J81;Q27J81-2	INF2	INF2_HUMAN	Inverted formin-2;Isoform 2 of Inverted formin-2	-0.0304836	0.000486591	0.961564	-7.6276	-0.0832494	0.000665571	0.953853	-7.3142	0.0334119	0.000463161	0.962315	-7.67697	0.129224	0.0057605	0.769465	-5.15095
Q15735;Q15735-2	INPP5J	PI5PA_HUMAN	Phosphatidylinositol 4,5-bisphosphate 5-phosphatase A;Isoform 2 of Phosphatidylinositol 4,5-bisphosphate 5-phosphatase A	-0.142346	0.00156458	0.898578	-6.45857	0.186128	0.00268792	0.851381	-5.9163	-0.349862	0.00373896	0.820209	-5.5852	-0.570341	0.0049377	0.787197	-5.3059
Q9BT40;Q9BT40-2	INPP5K	INP5K_HUMAN	Inositol polyphosphate 5-phosphatase K;Isoform 2 of Inositol polyphosphate 5-phosphatase K	-0.0809161	0.00107034	0.925402	-6.83871	-0.0486666	0.00093174	0.935922	-6.97752	0.0323652	0.000811252	0.947099	-7.11612	0.0580415	0.000873206	0.942189	-7.04247
Q5TA45;Q5TA45-2;Q5TA45-3	INTS11	INT11_HUMAN	Integrator complex subunit 11;Isoform 2 of Integrator complex subunit 11;Isoform 3 of Integrator complex subunit 11	0.0482082	0.000942337	0.935212	-6.9662	-0.00650956	0.000867463	0.943342	-7.04907	0.0905777	0.00111085	0.922604	-6.80152	0.0406832	0.000823235	0.946312	-7.10145
Q96SY0;Q96SY0-3;Q96SY0-4	INTS14	INT14_HUMAN	Integrator complex subunit 14;Isoform 3 of Integrator complex subunit 14;Isoform 4 of Integrator complex subunit 14	0.0368939	0.000906043	0.938175	-7.00552	-0.0098846	0.000868984	0.942977	-7.04732	-0.00287636	0.000774984	0.950143	-7.16189	-0.197601	0.00193062	0.881865	-6.24798
Q68E01;Q68E01-2;Q68E01-3	INTS3	INT3_HUMAN	Integrator complex subunit 3;Isoform 2 of Integrator complex subunit 3;Isoform 3 of Integrator complex subunit 3	0.138598	0.00138647	0.907181	-6.5796	0.131741	0.00109146	0.923768	-6.81915	-0.0553442	0.000599263	0.957198	-7.41921	0.0200125	0.00055638	0.958749	-7.4935
Q96HW7;Q96HW7-4	INTS4	INT4_HUMAN	Integrator complex subunit 4;Isoform 4 of Integrator complex subunit 4	0.18016	0.00489923	0.788269	-5.31377	0.0915354	0.00122839	0.91561	-6.70082	-0.00541168	0.000549243	0.9592	-7.50642	-0.0312088	0.000592461	0.957384	-7.43063
Q8TEX9;Q8TEX9-2	IPO4	IPO4_HUMAN	Importin-4;Isoform 2 of Importin-4	-0.00587798	0.00050097	0.961135	-7.59846	-0.0631827	0.000592222	0.957396	-7.43104	-0.0522259	0.000517548	0.960365	-7.56589	0.00773017	0.000448915	0.962895	-7.70823
O00410;O00410-3	IPO5	IPO5_HUMAN	Importin-5;Isoform 3 of Importin-5	0.0339235	0.000439225	0.963275	-7.73006	0.0479227	0.000490651	0.961472	-7.61929	0.0178936	0.000360948	0.965881	-7.92642	0.000809159	0.000346715	0.966316	-7.96666
O95373	IPO7	IPO7_HUMAN	Importin-7	0.257312	0.00060199	0.957093	-7.41467	0.192168	0.000520606	0.960255	-7.56	0.205484	0.000524751	0.960117	-7.55206	0.30682	0.000746338	0.951158	-7.19958
O15397	IPO8	IPO8_HUMAN	Importin-8	-0.166396	0.00154253	0.899478	-6.47279	-0.156721	0.00147222	0.902919	-6.51951	-0.199156	0.00396655	0.813467	-5.52588	-0.346312	0.0181388	0.625699	-3.99139
Q96P70	IPO9	IPO9_HUMAN	Importin-9	0.0798603	0.00153171	0.899996	-6.47984	0.0847196	0.00195203	0.881017	-6.23693	0.0914439	0.00302186	0.839867	-5.79885	0.0546434	0.000723213	0.951928	-7.23108
P46940	IQGAP1	IQGA1_HUMAN	Ras GTPase-activating-like protein IQGAP1	0.0273357	0.000474916	0.961903	-7.6519	0.0110269	0.0004084	0.964406	-7.80285	0.0177437	0.000402818	0.964572	-7.81662	-0.0177641	0.000391102	0.96514	-7.84615
Q86VI3	IQGAP3	IQGA3_HUMAN	Ras GTPase-activating-like protein IQGAP3	-0.0712382	0.00113155	0.921178	-6.78303	-0.00376397	0.000388966	0.965322	-7.85163	-0.0672826	0.00164019	0.894647	-6.4113	-0.287938	0.985067	0.0024415	4.18916
Q9Y616;Q9Y616-2	IRAK3	IRAK3_HUMAN	Interleukin-1 receptor-associated kinase 3;Isoform 2 of Interleukin-1 receptor-associated kinase 3	0.252535	0.00289082	0.844441	-5.84332	0.229099	0.00244731	0.85975	-6.01032	0.227643	0.00214879	0.872059	-6.1407	0.357218	0.00930137	0.709999	-4.66825
Q7Z5L9;Q7Z5L9-2	IRF2BP2	I2BP2_HUMAN	Interferon regulatory factor 2-binding protein 2;Isoform 2 of Interferon regulatory factor 2-binding protein 2	0.0651269	0.00100937	0.93001	-6.89742	-0.0113051	0.000870456	0.942754	-7.04562	0.0440877	0.000850616	0.94499	-7.0687	-0.0826683	0.00100301	0.930541	-6.90375
Q9H1B7	IRF2BPL	I2BPL_HUMAN	Interferon regulatory factor 2-binding protein-like	0.14354	0.000831306	0.945841	-7.09168	-0.0165415	0.00062208	0.955785	-7.38182	0.183201	0.00103729	0.927959	-6.8701	0.169411	0.000812756	0.946961	-7.11427
Q14653;Q14653-4	IRF3	IRF3_HUMAN	Interferon regulatory factor 3;Isoform 4 of Interferon regulatory factor 3	-0.0377182	0.000665346	0.953858	-7.31454	0.0726055	0.000820782	0.946471	-7.10443	0.0510372	0.000671966	0.953649	-7.30463	0.231564	0.00953498	0.706502	-4.64321
Q8WZA9	IRGQ	IRGQ_HUMAN	Immunity-related GTPase family Q protein	-0.0717613	0.000569091	0.958165	-7.4709	-0.10697	0.000814532	0.946835	-7.11208	-0.0448626	0.000456028	0.9626	-7.6925	-0.150974	0.00115727	0.919698	-6.76053
Q86U28	ISCA2	ISCA2_HUMAN	Iron-sulfur cluster assembly 2 homolog, mitochondrial	0.129162	0.00137716	0.907788	-6.58635	0.117303	0.00135236	0.909174	-6.60455	0.0341061	0.000811479	0.947081	-7.11584	-0.0469869	0.000834966	0.945659	-7.08728
P05161	ISG15	ISG15_HUMAN	Ubiquitin-like protein ISG15	0.0667469	0.000718697	0.952114	-7.23735	-0.581542	0.00318184	0.835368	-5.74711	0.0631403	0.000672473	0.953617	-7.30388	1.29148	0.986736	0.00238203	4.30933
Q96CN7	ISOC1	ISOC1_HUMAN	Isochorismatase domain-containing protein 1	-0.131851	0.00142491	0.905195	-6.55222	-0.242508	0.0087131	0.718135	-4.73418	-0.197016	0.00482059	0.790856	-5.33003	0.00429393	0.00054852	0.959277	-7.50774
P53990;P53990-2;P53990-3;P53990-4;P53990-5	IST1	IST1_HUMAN	IST1 homolog;Isoform 2 of IST1 homolog;Isoform 3 of IST1 homolog;Isoform 4 of IST1 homolog;Isoform 5 of IST1 homolog	0.00974913	0.000506285	0.960805	-7.5879	-0.0669238	0.000892597	0.939603	-7.02048	-0.0118551	0.000458876	0.962469	-7.68627	0.141305	0.00226594	0.867565	-6.0875
Q9ULR0;Q9ULR0-1;Q9ULR0-2	ISY1	ISY1_HUMAN	Pre-mRNA-splicing factor ISY1 homolog;Isoform 2 of Pre-mRNA-splicing factor ISY1 homolog;Isoform 1 of Pre-mRNA-splicing factor ISY1 homolog	-0.130242	0.0014255	0.905156	-6.55181	-0.0289615	0.000889923	0.939897	-7.02348	-0.258147	0.00630518	0.758372	-5.06006	-0.0157101	0.000781165	0.949199	-7.15394
Q9NPH2;Q9NPH2-2;Q9NPH2-3	ISYNA1	INO1_HUMAN	Inositol-3-phosphate synthase 1;Isoform 2 of Inositol-3-phosphate synthase 1;Isoform 3 of Inositol-3-phosphate synthase 1	0.181784	0.0016974	0.892053	-6.37696	0.023291	0.000400743	0.964655	-7.82179	0.137597	0.00164492	0.89436	-6.40842	0.06923	0.000469619	0.962094	-7.66312
P56199	ITGA1	ITA1_HUMAN	Integrin alpha-1	-0.10299	0.00111159	0.922527	-6.80085	-0.0173161	0.000873187	0.942204	-7.04249	-0.213012	0.00305071	0.839088	-5.78933	-0.327671	0.00737908	0.739283	-4.9017
P26006	ITGA3	ITA3_HUMAN	Integrin alpha-3	0.0223484	0.000433815	0.963517	-7.74246	0.0981524	0.00334106	0.830917	-5.69812	-0.0474732	0.000668541	0.953735	-7.30974	-0.158288	0.0330288	0.547226	-3.37679
P08648	ITGA5	ITA5_HUMAN	Integrin alpha-5	-0.00264036	0.000388509	0.965368	-7.8528	-0.00232081	0.000388305	0.965402	-7.85333	-0.0713347	0.00235409	0.86367	-6.04924	-0.0292014	0.000458415	0.962502	-7.68728
P23229;P23229-2;P23229-3;P23229-4;P23229-5;P23229-6;P23229-9	ITGA6	ITA6_HUMAN	Integrin alpha-6;Isoform Alpha-6X1A of Integrin alpha-6;Isoform Alpha-6X1B of Integrin alpha-6;Isoform Alpha-6X2A of Integrin alpha-6;Isoform Alpha-6X2B of Integrin alpha-6;Isoform Alpha-6X1X2A of Integrin alpha-6;Isoform 9 of Integrin alpha-6	0.0215188	0.000411603	0.964268	-7.79504	0.0297497	0.000431611	0.963641	-7.74755	-0.0543245	0.000557061	0.958723	-7.49228	0.205005	0.0157022	0.646202	-4.13813
Q13683;Q13683-10;Q13683-3;Q13683-7;Q13683-9	ITGA7	ITA7_HUMAN	Integrin alpha-7;Isoform Alpha-7X1X2A of Integrin alpha-7;Isoform Alpha-7X1B of Integrin alpha-7;Isoform Alpha-7X2B of Integrin alpha-7;Isoform Alpha-7X2DB of Integrin alpha-7	-0.114123	0.000899904	0.938773	-7.01232	-0.0704669	0.000740517	0.95135	-7.20742	-0.0279577	0.000568932	0.958188	-7.47118	-0.182868	0.00154368	0.899434	-6.47204
P06756;P06756-2;P06756-3	ITGAV	ITAV_HUMAN	Integrin alpha-V;Isoform 2 of Integrin alpha-V;Isoform 3 of Integrin alpha-V	-0.0976409	0.000916807	0.937305	-6.9937	-0.104837	0.00120109	0.917009	-6.72333	-0.112571	0.00142469	0.905253	-6.55238	-0.298086	0.232006	0.215498	-1.19702
P05556	ITGB1	ITB1_HUMAN	Integrin beta-1	0.121394	0.000868867	0.943019	-7.04745	0.0958787	0.000649282	0.954453	-7.33899	2.21713e-05	0.000346694	0.966345	-7.96672	-0.188793	0.00191992	0.882314	-6.25355
P05106	ITGB3	ITB3_HUMAN	Integrin beta-3	-0.0242454	0.000633049	0.955191	-7.36433	0.0546557	0.000762233	0.950712	-7.1785	0.0169066	0.000563092	0.958443	-7.4815	-0.124393	0.00142115	0.905541	-6.55487
P18084	ITGB5	ITB5_HUMAN	Integrin beta-5	0.00759004	0.000615383	0.956323	-7.39265	-0.145114	0.00295814	0.841891	-5.82023	-0.0477128	0.000678078	0.953405	-7.29557	-0.0470586	0.000613271	0.956521	-7.39609
Q9BY32	ITPA	ITPA_HUMAN	Inosine triphosphate pyrophosphatase	-0.0754219	0.000924397	0.936436	-6.98544	-0.110417	0.000942754	0.935176	-6.96576	-0.0563396	0.00081348	0.946913	-7.11338	-0.0582741	0.000813084	0.946931	-7.11386
Q14573	ITPR3	ITPR3_HUMAN	Inositol 1,4,5-trisphosphate receptor type 3	-0.192755	0.0040913	0.809785	-5.49479	-0.0526535	0.000725845	0.951829	-7.22745	-0.188891	0.00319674	0.834839	-5.74242	-0.271996	0.0115289	0.684051	-4.4513
Q15811;Q15811-4;Q15811-8	ITSN1	ITSN1_HUMAN	Intersectin-1;Isoform 4 of Intersectin-1;Isoform 8 of Intersectin-1	0.0253244	0.000881223	0.940966	-7.03332	-0.0377566	0.000902277	0.938524	-7.00969	0.145034	0.0015906	0.897301	-6.44205	-0.0813648	0.00093839	0.935444	-6.97041
P26440;P26440-2	IVD	IVD_HUMAN	Isovaleryl-CoA dehydrogenase, mitochondrial;Isoform 2 of Isovaleryl-CoA dehydrogenase, mitochondrial	0.0541598	0.000824636	0.946238	-7.09974	0.0471074	0.000762516	0.950697	-7.17812	0.0632908	0.000945198	0.93495	-6.96317	0.0335249	0.000618662	0.956021	-7.38733
Q6NYC1;Q6NYC1-2;Q6NYC1-3	JMJD6	JMJD6_HUMAN	Bifunctional arginine demethylase and lysyl-hydroxylase JMJD6;Isoform 2 of Bifunctional arginine demethylase and lysyl-hydroxylase JMJD6;Isoform 3 of Bifunctional arginine demethylase and lysyl-hydroxylase JMJD6	0.108992	0.000962814	0.933696	-6.94469	0.177954	0.00204921	0.876455	-6.18825	0.0674588	0.000664676	0.953876	-7.31555	0.0358751	0.000577961	0.957888	-7.45543
Q9UK76	JPT1	JUPI1_HUMAN	Jupiter microtubule associated homolog 1	-0.0178042	0.000449497	0.962866	-7.70693	0.035315	0.000564096	0.958409	-7.47972	0.0745503	0.000920014	0.93689	-6.9902	0.0335919	0.000491754	0.961428	-7.61704
Q9H910;Q9H910-3	JPT2	JUPI2_HUMAN	Jupiter microtubule associated homolog 2;Isoform 3 of Jupiter microtubule associated homolog 2	0.0139979	0.00040426	0.964516	-7.81305	0.0485653	0.000609158	0.95686	-7.40282	0.0418538	0.000519248	0.960305	-7.56261	-0.064905	0.000627793	0.955471	-7.37267
P17535	JUND	JUND_HUMAN	Transcription factor jun-D	0.0682618	0.00100926	0.930021	-6.89752	0.0591104	0.000982648	0.932086	-6.92428	-0.0965895	0.00109446	0.923656	-6.8164	0.17543	0.00213726	0.872517	-6.14609
P14923	JUP	PLAK_HUMAN	Junction plakoglobin	0.0327567	0.000408845	0.964387	-7.80177	-0.0433091	0.000426678	0.963773	-7.75905	-0.0274899	0.000366636	0.965789	-7.91077	-0.575015	0.969182	0.00545683	3.44836
Q63ZY3;Q63ZY3-3	KANK2	KANK2_HUMAN	KN motif and ankyrin repeat domain-containing protein 2;Isoform 3 of KN motif and ankyrin repeat domain-containing protein 2	-0.0450519	0.000525016	0.960096	-7.55156	-0.122667	0.00261374	0.853311	-5.94435	-0.0802085	0.00131009	0.911353	-6.63635	-0.0656793	0.000740017	0.95136	-7.2081
Q15046;Q15046-2	KARS	SYK_HUMAN	Lysine--tRNA ligase;Isoform Mitochondrial of Lysine--tRNA ligase	-0.033465	0.000497974	0.961279	-7.60446	-0.039583	0.000563014	0.958446	-7.48164	-0.0767748	0.00206906	0.875427	-6.17859	0.302181	0.993857	0.000929153	5.08628
Q6UW63	KDELC1	KDEL1_HUMAN	KDEL motif-containing protein 1	0.0264119	0.000652932	0.954307	-7.33339	0.0462486	0.000752102	0.95098	-7.19189	0.0248847	0.000580769	0.957786	-7.45058	-0.0658765	0.000796077	0.947995	-7.13502
Q7Z4H8	KDELC2	KDEL2_HUMAN	KDEL motif-containing protein 2	0.328283	0.0163233	0.64101	-4.0987	0.295081	0.00855431	0.721699	-4.75273	0.319955	0.0246122	0.589843	-3.67959	0.35847	0.112744	0.339631	-2.06302
O60341;O60341-2	KDM1A	KDM1A_HUMAN	Lysine-specific histone demethylase 1A;Isoform 2 of Lysine-specific histone demethylase 1A	0.253345	0.00194423	0.881321	-6.24094	0.257211	0.00208271	0.874923	-6.172	0.185671	0.00131056	0.911302	-6.63599	0.0646879	0.000506185	0.960808	-7.5881
Q7LBC6	KDM3B	KDM3B_HUMAN	Lysine-specific demethylase 3B	-0.221855	0.00341889	0.828727	-5.67501	-0.0373954	0.000909373	0.937813	-7.00185	0.0503327	0.000848611	0.945106	-7.07106	-0.133493	0.00124625	0.914714	-6.68637
Q07666	KHDRBS1	KHDR1_HUMAN	KH domain-containing, RNA-binding, signal transduction-associated protein 1	-0.101579	0.000659166	0.954079	-7.32388	-0.0800432	0.000575639	0.957952	-7.45945	-0.0667896	0.000503934	0.960938	-7.59256	-0.183346	0.00171838	0.891066	-6.36465
Q92945	KHSRP	FUBP2_HUMAN	Far upstream element-binding protein 2	-0.0599166	0.00111675	0.922256	-6.79622	-0.031451	0.00051936	0.960298	-7.56239	-0.0724515	0.00230358	0.865763	-6.07098	-0.154953	0.117578	0.330854	-2.01557
Q8IZA0;Q8IZA0-2;Q8IZA0-3	KIAA0319L	K319L_HUMAN	Dyslexia-associated protein KIAA0319-like protein;Isoform 2 of Dyslexia-associated protein KIAA0319-like protein;Isoform 3 of Dyslexia-associated protein KIAA0319-like protein	-0.153854	0.0016111	0.896177	-6.42923	0.0971639	0.00114594	0.920329	-6.77038	-0.213945	0.00312094	0.836761	-5.7665	-0.306792	0.00451951	0.798338	-5.39482
Q9UPP5;Q9UPP5-2	KIAA1107	K1107_HUMAN	Uncharacterized protein KIAA1107;Isoform 2 of Uncharacterized protein KIAA1107	0.105285	0.00103694	0.927992	-6.87044	0.0284278	0.000874864	0.941895	-7.04057	-0.0799724	0.000866906	0.94356	-7.04971	0.0349849	0.000785224	0.948806	-7.14876
Q96AT1	KIAA1143	K1143_HUMAN	Uncharacterized protein KIAA1143	0.0345171	0.000880254	0.941084	-7.03442	0.206434	0.0016259	0.895524	-6.42006	-0.00765492	0.000775307	0.949999	-7.16148	-0.337488	0.00228711	0.866612	-6.07818
Q8TCG1	KIAA1524	CIP2A_HUMAN	Protein CIP2A	-0.0335849	0.000596852	0.957249	-7.42325	-0.0211766	0.000543336	0.95953	-7.51724	-0.0217254	0.000503864	0.960941	-7.5927	0.0528501	0.000721275	0.952031	-7.23377
Q8IYS2;Q8IYS2-2	KIAA2013	K2013_HUMAN	Uncharacterized protein KIAA2013;Isoform 2 of Uncharacterized protein KIAA2013	0.0882645	0.00105473	0.926714	-6.85341	0.074021	0.00100129	0.930665	-6.90547	0.0344173	0.000795588	0.948024	-7.13563	0.0666965	0.000865921	0.944152	-7.05085
P52732	KIF11	KIF11_HUMAN	Kinesin-like protein KIF11	-0.0346879	0.000552402	0.95899	-7.50068	0.00376133	0.000389095	0.965307	-7.8513	-0.041767	0.000661742	0.953957	-7.31997	-0.133115	0.0597371	0.461197	-2.75621
Q15058	KIF14	KIF14_HUMAN	Kinesin-like protein KIF14	-0.0770436	0.000783448	0.948973	-7.15102	-0.00412083	0.000613038	0.956561	-7.39647	-0.0678113	0.000717144	0.952158	-7.23952	-0.147377	0.00143125	0.904729	-6.54777
O60333;O60333-2;O60333-4	KIF1B	KIF1B_HUMAN	Kinesin-like protein KIF1B;Isoform 2 of Kinesin-like protein KIF1B;Isoform 4 of Kinesin-like protein KIF1B	0.0831003	0.000813049	0.946943	-7.11391	0.0507845	0.00068699	0.953065	-7.2825	0.0201345	0.000562016	0.958494	-7.48342	0.00882537	0.000550206	0.9591	-7.50467
Q96EK5	KIF1BP	KBP_HUMAN	KIF1-binding protein	0.00191801	0.000387921	0.965465	-7.85432	0.0115759	0.00039914	0.964727	-7.8258	0.00808618	0.000352464	0.966039	-7.95021	-0.0949066	0.00133358	0.910017	-6.61856
O95235	KIF20A	KI20A_HUMAN	Kinesin-like protein KIF20A	-0.17234	0.0166243	0.637934	-4.08012	-0.0764069	0.00118715	0.917872	-6.73501	-0.123358	0.014571	0.654364	-4.21405	-0.259592	0.991857	0.00130975	4.80242
Q14807	KIF22	KIF22_HUMAN	Kinesin-like protein KIF22	-0.150723	0.000856475	0.944666	-7.06183	0.0187814	0.000438234	0.963329	-7.73232	-0.123211	0.000767818	0.950562	-7.17119	-0.0514955	0.000432834	0.963604	-7.74472
O00139;O00139-1;O00139-2;O00139-4;O00139-5	KIF2A	KIF2A_HUMAN	Kinesin-like protein KIF2A;Isoform 1 of Kinesin-like protein KIF2A;Isoform 2 of Kinesin-like protein KIF2A;Isoform 4 of Kinesin-like protein KIF2A;Isoform 5 of Kinesin-like protein KIF2A	0.093192	0.00155887	0.898887	-6.46224	0.0309633	0.000460194	0.96243	-7.6834	0.0766459	0.00104351	0.927432	-6.86412	0.236237	0.492506	0.105829	-0.0299797
Q99661	KIF2C	KIF2C_HUMAN	Kinesin-like protein KIF2C	0.139198	0.00163198	0.895052	-6.41633	0.1658	0.00245754	0.859325	-6.00613	0.0661709	0.000586645	0.957565	-7.4405	0.061571	0.000522457	0.960184	-7.55645
O95239	KIF4A	KIF4A_HUMAN	Chromosome-associated kinesin KIF4A	-0.0835815	0.0012833	0.912847	-6.65703	-0.0353623	0.000490993	0.96146	-7.61859	-0.117876	0.0070012	0.746019	-4.95465	-0.141568	0.0163991	0.640732	-4.094
P33176	KIF5B	KINH_HUMAN	Kinesin-1 heavy chain	-0.00582454	0.000389006	0.96532	-7.85153	0.0579455	0.000519605	0.960288	-7.56192	0.011614	0.000350682	0.966115	-7.95528	-0.113658	0.000990289	0.931659	-6.91652
O60282	KIF5C	KIF5C_HUMAN	Kinesin heavy chain isoform 5C	0.553494	0.00204801	0.876521	-6.18884	0.829713	0.00507745	0.783507	-5.27786	0.620927	0.0032192	0.834247	-5.7354	0.601921	0.00279141	0.847615	-5.87841
Q9BW19	KIFC1	KIFC1_HUMAN	Kinesin-like protein KIFC1	0.238946	0.0033874	0.83011	-5.6843	0.0863326	0.00107243	0.925246	-6.83675	0.0404098	0.000819076	0.946563	-7.10651	0.0190634	0.000783074	0.949001	-7.1515
Q96J84;Q96J84-2;Q96J84-3	KIRREL	KIRR1_HUMAN	Kin of IRRE-like protein 1;Isoform 2 of Kin of IRRE-like protein 1;Isoform 3 of Kin of IRRE-like protein 1	-0.0303887	0.000889713	0.939928	-7.02372	-0.0813184	0.00106233	0.926111	-6.84623	-0.19428	0.00279577	0.847264	-5.87685	-0.132229	0.00132912	0.910294	-6.62191
Q07866;Q07866-10;Q07866-2;Q07866-3;Q07866-4;Q07866-5;Q07866-6;Q07866-7;Q07866-8;Q07866-9	KLC1	KLC1_HUMAN	Kinesin light chain 1;Isoform D of Kinesin light chain 1;Isoform C of Kinesin light chain 1;Isoform G of Kinesin light chain 1;Isoform J of Kinesin light chain 1;Isoform K of Kinesin light chain 1;Isoform N of Kinesin light chain 1;Isoform P of Kinesin light chain 1;Isoform S of Kinesin light chain 1;Isoform I of Kinesin light chain 1	-0.0397173	0.000432691	0.963613	-7.74505	-0.273108	0.0212759	0.605415	-3.82867	0.015161	0.00035207	0.966068	-7.95133	0.297417	0.00231619	0.865216	-6.06551
Q9H0B6;Q9H0B6-2	KLC2	KLC2_HUMAN	Kinesin light chain 2;Isoform 2 of Kinesin light chain 2	-0.047448	0.000597302	0.957233	-7.42249	-0.0938857	0.000795548	0.94803	-7.13568	-0.0444416	0.000547697	0.959404	-7.50924	-0.0760232	0.000797822	0.947839	-7.13283
Q9NSK0;Q9NSK0-3	KLC4	KLC4_HUMAN	Kinesin light chain 4;Isoform 3 of Kinesin light chain 4	-0.00289954	0.000388252	0.965417	-7.85347	-0.0387333	0.000491079	0.961453	-7.61841	0.0241378	0.000411226	0.964293	-7.79596	-0.017069	0.000372002	0.965739	-7.89624
Q9Y2U9;Q9Y2U9-2	KLHDC2	KLDC2_HUMAN	Kelch domain-containing protein 2;Isoform 2 of Kelch domain-containing protein 2	0.0252778	0.000879983	0.941114	-7.03473	0.156701	0.00166204	0.893586	-6.39804	0.223085	0.00462078	0.795754	-5.37256	-0.168566	0.00117527	0.918547	-6.74508
Q53GT1;Q53GT1-3	KLHL22	KLH22_HUMAN	Kelch-like protein 22;Isoform 2 of Kelch-like protein 22	0.030712	0.000630412	0.955353	-7.36851	-0.124158	0.00111768	0.922165	-6.79538	0.0614066	0.000642048	0.954773	-7.35021	-0.0523969	0.000622502	0.95576	-7.38114
Q9P2K6	KLHL42	KLH42_HUMAN	Kelch-like protein 42	0.349976	0.00144245	0.904199	-6.53997	0.451065	0.00198427	0.879503	-6.22052	0.393036	0.00194216	0.881382	-6.24201	0.398336	0.00170571	0.891726	-6.37207
P50748	KNTC1	KNTC1_HUMAN	Kinetochore-associated protein 1	-0.120183	0.00189576	0.88332	-6.26624	-0.0790367	0.00106064	0.926239	-6.84782	-0.147488	0.00576562	0.769235	-5.15006	0.0214723	0.000556166	0.958756	-7.49389
P52294	KPNA1	IMA5_HUMAN	Importin subunit alpha-5	-0.0602585	0.000684481	0.953178	-7.28616	-0.01999	0.000625887	0.95556	-7.37571	-0.0284184	0.000586963	0.95755	-7.43996	-0.0656	0.000700228	0.952678	-7.2634
P52292	KPNA2	IMA1_HUMAN	Importin subunit alpha-1	-0.133662	0.0017332	0.890397	-6.35605	-0.203883	0.013654	0.662413	-4.27998	-0.114495	0.00193035	0.881895	-6.24812	-0.0115706	0.000352826	0.966024	-7.94918
O00505	KPNA3	IMA4_HUMAN	Importin subunit alpha-4	0.129086	0.00137686	0.907861	-6.58657	0.128172	0.00134664	0.909386	-6.6088	0.0884569	0.000749436	0.951061	-7.19544	0.065504	0.000640674	0.954842	-7.35235
O00629	KPNA4	IMA3_HUMAN	Importin subunit alpha-3	0.0317309	0.000892195	0.939649	-7.02093	0.0832825	0.00106815	0.925616	-6.84076	-0.104753	0.00118545	0.917987	-6.73645	-0.0331566	0.00080095	0.947641	-7.12891
O60684	KPNA6	IMA7_HUMAN	Importin subunit alpha-7	-0.0893998	0.00170755	0.891599	-6.37099	-0.0657525	0.000950925	0.934467	-6.95712	-0.0570867	0.000766183	0.950598	-7.17332	0.0288938	0.000450137	0.962834	-7.70551
Q14974	KPNB1	IMB1_HUMAN	Importin subunit beta-1	0.0476563	0.000479607	0.961767	-7.64206	-0.0257353	0.000424472	0.963834	-7.76424	0.0760414	0.000689165	0.952976	-7.27934	0.20828	0.00165319	0.893902	-6.40339
P04264	KRT1	K2C1_HUMAN	Keratin, type II cytoskeletal 1	-0.364631	0.000540397	0.95962	-7.52267	-0.397158	0.000723676	0.951913	-7.23044	-0.748347	0.00208909	0.874585	-6.16894	-0.601986	0.00205512	0.876125	-6.18536
P13645	KRT10	K1C10_HUMAN	Keratin, type I cytoskeletal 10	-1.06369	0.00342394	0.828663	-5.67353	-0.976544	0.00231297	0.865373	-6.06691	-1.01847	0.00228416	0.86688	-6.07947	-1.10465	0.00821705	0.726313	-4.79329
P02533	KRT14	K1C14_HUMAN	Keratin, type I cytoskeletal 14	-0.422521	0.00151415	0.900828	-6.49139	-0.385888	0.00134771	0.909333	-6.608	-0.275923	0.000957789	0.934042	-6.94992	-0.423053	0.00164223	0.89448	-6.41006
Q04695	KRT17	K1C17_HUMAN	Keratin, type I cytoskeletal 17	-0.467363	0.0354192	0.537469	-3.30444	-0.410848	0.0385867	0.523998	-3.2155	-0.634115	0.613452	0.0682744	0.461846	-0.27388	0.00441038	0.802557	-5.41937
P05783	KRT18	K1C18_HUMAN	Keratin, type I cytoskeletal 18	0.0379768	0.000601222	0.957124	-7.41594	0.0492675	0.000974461	0.932905	-6.93265	0.00604541	0.000352257	0.966051	-7.9508	-0.0121655	0.000366279	0.965797	-7.91175
P35908	KRT2	K22E_HUMAN	Keratin, type II cytoskeletal 2 epidermal	-0.41115	0.000573891	0.958001	-7.4625	-0.630421	0.001114	0.922411	-6.79869	-0.789534	0.00204574	0.876718	-6.18995	-0.773345	0.00303064	0.839645	-5.79595
P08729	KRT7	K2C7_HUMAN	Keratin, type II cytoskeletal 7	-0.000167639	0.000387598	0.965571	-7.85515	0.0439372	0.000771566	0.950494	-7.16632	-0.027861	0.000480079	0.961748	-7.64108	-0.21177	0.987898	0.00209001	4.40218
P05787;P05787-2	KRT8	K2C8_HUMAN	Keratin, type II cytoskeletal 8;Isoform 2 of Keratin, type II cytoskeletal 8	0.0265336	0.000420115	0.963962	-7.77456	-0.0504691	0.000647218	0.954598	-7.34218	-0.023703	0.000370036	0.965762	-7.90154	0.129878	0.00109356	0.923693	-6.81722
P35527	KRT9	K1C9_HUMAN	Keratin, type I cytoskeletal 9	0.921374	0.00144166	0.904258	-6.54052	0.503943	0.00632643	0.757738	-5.05667	-0.334476	0.000968173	0.933384	-6.93913	-0.0868971	0.000586927	0.957557	-7.44002
Q96EK9	KTI12	KTI12_HUMAN	Protein KTI12 homolog	0.18441	0.00134591	0.909474	-6.60934	0.146246	0.0011516	0.919973	-6.76545	0.303812	0.00232071	0.865059	-6.06356	0.0633388	0.000793779	0.948139	-7.13791
Q86UP2	KTN1	KTN1_HUMAN	Kinectin	0.0176396	0.000399963	0.964705	-7.82374	-0.0256006	0.000414442	0.964162	-7.78816	-0.0202826	0.000367612	0.965777	-7.90811	0.0683187	0.000619187	0.955992	-7.38648
Q6YP21;Q6YP21-3	KYAT3	KAT3_HUMAN	Kynurenine--oxoglutarate transaminase 3;Isoform 3 of Kynurenine--oxoglutarate transaminase 3	0.00202118	0.00038775	0.965518	-7.85476	0.0690336	0.000620071	0.955939	-7.38506	0.0294769	0.000376537	0.965692	-7.88412	0.167696	0.00233958	0.864467	-6.05544
Q9H9P8;Q9H9P8-2	L2HGDH	L2HDH_HUMAN	L-2-hydroxyglutarate dehydrogenase, mitochondrial;Isoform 2 of L-2-hydroxyglutarate dehydrogenase, mitochondrial	0.199525	0.00237869	0.862579	-6.03882	0.200352	0.00275871	0.849203	-5.89023	0.211726	0.00330724	0.832083	-5.70833	-0.133157	0.0012209	0.916082	-6.70695
Q96EM0	L3HYPDH	T3HPD_HUMAN	Trans-3-hydroxy-L-proline dehydratase	0.0453376	0.00093359	0.935781	-6.97554	0.14514	0.000971968	0.933069	-6.93522	0.198543	0.00187714	0.88399	-6.27612	1.07233	0.98691	0.00226216	4.32275
Q14657	LAGE3	LAGE3_HUMAN	EKC/KEOPS complex subunit LAGE3	0.003834	0.000866418	0.94377	-7.05028	-0.013754	0.000871091	0.942614	-7.04489	-0.0318102	0.000806866	0.947312	-7.12155	-0.238753	0.00310537	0.837221	-5.77151
O15230	LAMA5	LAMA5_HUMAN	Laminin subunit alpha-5	-0.040502	0.000891884	0.939696	-7.02128	-0.0240945	0.000875342	0.941816	-7.04002	-0.1171	0.00107439	0.92509	-6.83493	-0.0038845	0.000774976	0.950148	-7.1619
P07942	LAMB1	LAMB1_HUMAN	Laminin subunit beta-1	0.144243	0.00449973	0.798864	-5.39923	0.146157	0.00486668	0.789139	-5.32046	0.0603249	0.000640556	0.954847	-7.35253	-0.129369	0.0019599	0.880527	-6.2329
P11047	LAMC1	LAMC1_HUMAN	Laminin subunit gamma-1	0.00569867	0.000390138	0.965212	-7.84862	-0.0275986	0.000458195	0.962517	-7.68776	-0.0969807	0.00447184	0.800082	-5.40547	-0.357008	0.999726	4.3502e-05	8.20135
P11279	LAMP1	LAMP1_HUMAN	Lysosome-associated membrane glycoprotein 1	0.0260395	0.000659715	0.954047	-7.32304	0.0363741	0.000709419	0.9524	-7.25035	0.00494227	0.00055008	0.959115	-7.5049	0.0163836	0.000565614	0.958343	-7.47703
P13473;P13473-2;P13473-3	LAMP2	LAMP2_HUMAN	Lysosome-associated membrane glycoprotein 2;Isoform LAMP-2B of Lysosome-associated membrane glycoprotein 2;Isoform LAMP-2C of Lysosome-associated membrane glycoprotein 2	-0.028083	0.000886307	0.940387	-7.02756	-0.181209	0.00218941	0.87027	-6.12193	-0.0655329	0.000909878	0.937772	-7.00129	0.0201902	0.00078502	0.948834	-7.14902
Q6IAA8	LAMTOR1	LTOR1_HUMAN	Ragulator complex protein LAMTOR1	-0.0814204	0.000906864	0.93806	-7.00461	-0.385243	0.00290015	0.843969	-5.84009	-0.0488638	0.000792211	0.94823	-7.13989	0.00221563	0.000774777	0.950285	-7.16216
Q9UHA4	LAMTOR3	LTOR3_HUMAN	Ragulator complex protein LAMTOR3	0.0677868	0.000935346	0.935631	-6.97366	0.221682	0.00187431	0.884135	-6.27764	0.106122	0.000958269	0.934014	-6.94942	0.139345	0.0011246	0.921642	-6.7892
O43813	LANCL1	LANC1_HUMAN	LanC-like protein 1	0.0439161	0.000597059	0.957241	-7.4229	0.0297748	0.00046792	0.962151	-7.66674	0.0344545	0.00046549	0.962258	-7.67195	-0.00154511	0.000346892	0.96629	-7.96615
P28838;P28838-2	LAP3	AMPL_HUMAN	Cytosol aminopeptidase;Isoform 2 of Cytosol aminopeptidase	-0.0114801	0.000404196	0.964519	-7.81321	-0.0276959	0.000516313	0.960405	-7.56828	0.0325516	0.000534723	0.959827	-7.53323	2.57541	1	0	74.5047
Q6PKG0;Q6PKG0-3	LARP1	LARP1_HUMAN	La-related protein 1;Isoform 2 of La-related protein 1	-0.112416	0.000953842	0.934209	-6.95406	-0.123897	0.00119571	0.917245	-6.72782	-0.151664	0.00213446	0.872587	-6.1474	-0.0581063	0.000640142	0.954864	-7.35318
Q71RC2;Q71RC2-3;Q71RC2-4;Q71RC2-5	LARP4	LARP4_HUMAN	La-related protein 4;Isoform 3 of La-related protein 4;Isoform 4 of La-related protein 4;Isoform 5 of La-related protein 4	0.186951	0.00119741	0.917186	-6.7264	0.0100469	0.000614564	0.956372	-7.39398	-0.03945	0.000569468	0.958158	-7.47024	0.159034	0.000964389	0.933611	-6.94305
Q92615	LARP4B	LAR4B_HUMAN	La-related protein 4B	0.0167083	0.000870636	0.942691	-7.04542	0.107623	0.0011194	0.922035	-6.79384	0.0693047	0.000873619	0.942125	-7.04199	-0.276048	0.00199159	0.879126	-6.21683
Q4G0J3;Q4G0J3-3	LARP7	LARP7_HUMAN	La-related protein 7;Isoform 3 of La-related protein 7	0.278265	0.00215843	0.871705	-6.13621	0.152886	0.000923362	0.936548	-6.98657	0.25699	0.00247795	0.858552	-5.99784	0.280138	0.00285644	0.845634	-5.85532
Q9P2J5	LARS	SYLC_HUMAN	Leucine--tRNA ligase, cytoplasmic	-0.119485	0.0157073	0.645933	-4.1378	-0.00528568	0.000391123	0.965132	-7.8461	-0.118799	0.0599191	0.459389	-2.75297	-0.154755	0.187232	0.244562	-1.4681
Q9Y4W2;Q9Y4W2-2	LAS1L	LAS1L_HUMAN	Ribosomal biogenesis protein LAS1L;Isoform 2 of Ribosomal biogenesis protein LAS1L	-0.0747496	0.00082194	0.946404	-7.10302	-0.0468457	0.000558147	0.958665	-7.49033	-0.101635	0.00203665	0.877175	-6.19441	-0.100298	0.000891879	0.939704	-7.02129
Q14847	LASP1	LASP1_HUMAN	LIM and SH3 domain protein 1	0.0745912	0.00288342	0.844754	-5.84589	0.0110179	0.000406741	0.964441	-7.80693	0.0718814	0.00382862	0.817514	-5.56141	0.160128	0.569762	0.0789808	0.280881
Q14739	LBR	LBR_HUMAN	Lamin-B receptor	0.051696	0.000609883	0.956848	-7.40163	0.101589	0.00103473	0.928169	-6.87258	-0.0290834	0.000483372	0.961648	-7.63424	-0.155012	0.00307051	0.838527	-5.78284
Q9H6V9;Q9H6V9-2;Q9H6V9-3;Q9H6V9-4	LDAH	LDAH_HUMAN	Lipid droplet-associated hydrolase;Isoform 2 of Lipid droplet-associated hydrolase;Isoform 3 of Lipid droplet-associated hydrolase;Isoform 4 of Lipid droplet-associated hydrolase	-0.337667	0.00205805	0.875827	-6.18393	-0.271571	0.00157477	0.898067	-6.45207	-0.256209	0.00159764	0.896937	-6.43763	-0.415981	0.00363415	0.822757	-5.61374
P00338;P00338-3	LDHA	LDHA_HUMAN	L-lactate dehydrogenase A chain;Isoform 3 of L-lactate dehydrogenase A chain	0.0206997	0.000440948	0.963203	-7.72614	-0.0278507	0.000509759	0.960637	-7.58106	0.0824621	0.00357804	0.824305	-5.62936	0.179986	0.865473	0.0236191	1.86151
P07195	LDHB	LDHB_HUMAN	L-lactate dehydrogenase B chain	0.260319	0.00110712	0.922809	-6.80489	0.165787	0.000615777	0.956287	-7.39201	0.217201	0.00108236	0.924435	-6.82753	0.243886	0.00132782	0.910346	-6.62289
Q8NC56	LEMD2	LEMD2_HUMAN	LEM domain-containing protein 2	0.0355603	0.000534848	0.95982	-7.53299	0.0291449	0.000528794	0.95996	-7.54438	0.0382699	0.000503332	0.960967	-7.59376	-0.0213128	0.000464443	0.962282	-7.67421
O95202	LETM1	LETM1_HUMAN	Mitochondrial proton/calcium exchanger protein	0.0561669	0.000542662	0.95954	-7.51848	0.0645305	0.000713984	0.952284	-7.24394	0.0468892	0.000441934	0.963165	-7.72391	-0.0176682	0.00039161	0.965104	-7.84485
P09382	LGALS1	LEG1_HUMAN	Galectin-1	0.000385764	0.000387617	0.965549	-7.8551	-0.0213375	0.000472776	0.961986	-7.65642	-0.00414331	0.000348959	0.966188	-7.96021	-0.0204163	0.000409881	0.964347	-7.79923
P17931	LGALS3	LEG3_HUMAN	Galectin-3	0.0397578	0.000612251	0.956749	-7.39776	-0.0478339	0.00087835	0.941379	-7.03659	0.000919205	0.000346829	0.966295	-7.96633	-0.127392	0.0657082	0.447716	-2.65457
Q08380	LGALS3BP	LG3BP_HUMAN	Galectin-3-binding protein	0.132937	0.000756984	0.950847	-7.18541	0.103823	0.000619243	0.955976	-7.38639	0.172225	0.000807803	0.947265	-7.12038	1.8135	1	1.17399e-08	15.713
Q9H008;Q9H008-2	LHPP	LHPP_HUMAN	Phospholysine phosphohistidine inorganic pyrophosphate phosphatase;Isoform 2 of Phospholysine phosphohistidine inorganic pyrophosphate phosphatase	0.16252	0.00135856	0.908871	-6.59997	0.0173352	0.000870364	0.942775	-7.04573	-0.0501099	0.000798804	0.947775	-7.1316	-0.23819	0.00122415	0.915854	-6.70429
P18858;P18858-3	LIG1	DNLI1_HUMAN	DNA ligase 1;Isoform 3 of DNA ligase 1	0.0412481	0.000542985	0.959537	-7.51789	0.00140455	0.000433443	0.963565	-7.74332	0.0492538	0.000586943	0.957553	-7.44	0.00200075	0.000387761	0.965508	-7.85473
Q9UHB6;Q9UHB6-4	LIMA1	LIMA1_HUMAN	LIM domain and actin-binding protein 1;Isoform 4 of LIM domain and actin-binding protein 1	0.0859554	0.00518175	0.781666	-5.25742	0.0496088	0.00108683	0.924078	-6.82341	0.0861482	0.00959827	0.705191	-4.63653	0.55621	1	1.18879e-14	29.3451
P48059;P48059-2;P48059-3;P48059-4;P48059-5	LIMS1	LIMS1_HUMAN	LIM and senescent cell antigen-like-containing domain protein 1;Isoform 2 of LIM and senescent cell antigen-like-containing domain protein 1;Isoform 3 of LIM and senescent cell antigen-like-containing domain protein 1;Isoform 4 of LIM and senescent cell antigen-like-containing domain protein 1;Isoform 5 of LIM and senescent cell antigen-like-containing domain protein 1	0.0251488	0.000461692	0.962364	-7.68015	0.0509733	0.000570813	0.958106	-7.46788	0.0328203	0.00044508	0.96307	-7.71681	0.0642407	0.000595352	0.95728	-7.42576
Q9NUP9	LIN7C	LIN7C_HUMAN	Protein lin-7 homolog C	-0.116134	0.00137862	0.907678	-6.58529	-0.0805193	0.000748648	0.951102	-7.19649	-0.0893104	0.000877365	0.941504	-7.03771	-0.118463	0.00166307	0.893488	-6.39742
P38571;P38571-2	LIPA	LICH_HUMAN	Lysosomal acid lipase/cholesteryl ester hydrolase;Isoform 2 of Lysosomal acid lipase/cholesteryl ester hydrolase	0.0664263	0.000959219	0.93392	-6.94843	-0.0336378	0.000895366	0.939313	-7.01738	0.0482246	0.000853819	0.944835	-7.06494	0.11083	0.00113453	0.920977	-6.78041
Q15334	LLGL1	L2GL1_HUMAN	Lethal(2) giant larvae protein homolog 1	0.0654115	0.000980383	0.932401	-6.92659	0.0425898	0.000603879	0.957018	-7.41153	0.0640903	0.00139154	0.90694	-6.57595	-0.0794695	0.00111709	0.92223	-6.79591
P49257	LMAN1	LMAN1_HUMAN	Protein ERGIC-53	0.0540404	0.000717153	0.952148	-7.2395	0.0514994	0.00074931	0.951067	-7.19561	-0.0615056	0.000931336	0.935957	-6.97796	-0.112964	0.00252932	0.85667	-5.97727
Q12907	LMAN2	LMAN2_HUMAN	Vesicular integral-membrane protein VIP36	0.072053	0.000966505	0.933497	-6.94086	0.0436714	0.000585133	0.957619	-7.44309	0.0557981	0.000840169	0.945438	-7.08107	0.0132762	0.000366453	0.965794	-7.91127
Q9H0V9;Q9H0V9-2	LMAN2L	LMA2L_HUMAN	VIP36-like protein;Isoform 2 of VIP36-like protein	-0.106449	0.00088211	0.940891	-7.03231	-0.0682845	0.000733527	0.951606	-7.21691	-0.0737193	0.000738182	0.951431	-7.21058	-0.0877791	0.000831256	0.945847	-7.09174
Q9BU23;Q9BU23-2;Q9BU23-3	LMF2	LMF2_HUMAN	Lipase maturation factor 2;Isoform 2 of Lipase maturation factor 2;Isoform 3 of Lipase maturation factor 2	-0.0250811	0.000630151	0.955357	-7.36892	0.0599571	0.000722759	0.951942	-7.23171	-0.0649505	0.000675419	0.953511	-7.2995	-0.0217608	0.000563336	0.958428	-7.48107
P02545	LMNA	LMNA_HUMAN	Prelamin-A/C	-0.289095	0.993459	0.00103178	5.02308	-0.0755401	0.00166208	0.893561	-6.39802	-0.260117	0.971314	0.0046456	3.52224	-0.265426	0.970329	0.00510852	3.48747
P20700	LMNB1	LMNB1_HUMAN	Lamin-B1	-0.170837	0.00449271	0.799214	-5.4008	0.0711728	0.000610561	0.956817	-7.40052	-0.119887	0.00171378	0.891295	-6.36734	-0.363305	0.928156	0.0123806	2.55871
Q03252	LMNB2	LMNB2_HUMAN	Lamin-B2	-0.220762	0.148289	0.286671	-1.74809	-0.033842	0.000469308	0.962103	-7.66378	-0.194533	0.0779347	0.411753	-2.47074	-0.317583	0.979717	0.00352085	3.87749
Q8WWI1;Q8WWI1-3	LMO7	LMO7_HUMAN	LIM domain only protein 7;Isoform 3 of LIM domain only protein 7	-0.0308926	0.000434605	0.963463	-7.74064	0.0895107	0.00124778	0.914558	-6.68514	-0.0726262	0.000966446	0.933507	-6.94092	0.0484916	0.000482319	0.96168	-7.63642
P29536;P29536-2	LMOD1	LMOD1_HUMAN	Leiomodin-1;Isoform 2 of Leiomodin-1	0.147813	0.00177347	0.888583	-6.33304	0.236791	0.00479815	0.791328	-5.33472	0.0238292	0.000780823	0.949254	-7.15438	0.054024	0.000851906	0.944926	-7.06718
P36776;P36776-2	LONP1	LONM_HUMAN	Lon protease homolog, mitochondrial;Isoform 2 of Lon protease homolog, mitochondrial	-0.0498468	0.000700788	0.952663	-7.2626	0.0175001	0.000418203	0.964017	-7.77912	-0.0838711	0.00298388	0.841077	-5.81154	-0.106751	0.00341841	0.828854	-5.67516
Q93052	LPP	LPP_HUMAN	Lipoma-preferred partner	0.055981	0.000859785	0.944449	-7.05797	0.0375444	0.000578153	0.957884	-7.45509	0.0875759	0.00299449	0.840694	-5.80798	0.0395841	0.000541758	0.959571	-7.52015
P50851	LRBA	LRBA_HUMAN	Lipopolysaccharide-responsive and beige-like anchor protein	-0.0465307	0.000918822	0.937052	-6.9915	-0.072315	0.00100004	0.930788	-6.90672	-0.0940802	0.00107369	0.925126	-6.83558	-0.206013	0.00250565	0.857464	-5.9867
Q07954	LRP1	LRP1_HUMAN	Prolow-density lipoprotein receptor-related protein 1	0.0302646	0.000481803	0.961692	-7.63749	-0.0801449	0.00232513	0.864941	-6.06165	-0.0617721	0.000982114	0.932136	-6.92482	-0.23913	0.98872	0.00175947	4.47336
P30533	LRPAP1	AMRP_HUMAN	Alpha-2-macroglobulin receptor-associated protein	-0.0342339	0.000457368	0.962561	-7.68956	-0.133834	0.00399856	0.812408	-5.51781	-0.030291	0.000413907	0.964178	-7.78946	0.0298215	0.000389911	0.965233	-7.8492
P42704	LRPPRC	LPPRC_HUMAN	Leucine-rich PPR motif-containing protein, mitochondrial	-0.0393882	0.000674021	0.953566	-7.30158	-0.0142283	0.000416443	0.964085	-7.78334	-0.0808034	0.00708976	0.745038	-4.94199	-0.149456	0.273534	0.194695	-0.976767
Q9H9A6	LRRC40	LRC40_HUMAN	Leucine-rich repeat-containing protein 40	-0.0813495	0.00115847	0.919587	-6.7595	-0.18633	0.197793	0.23817	-1.40015	-0.11365	0.00350912	0.826284	-5.64887	-0.0268049	0.000403983	0.964522	-7.81373
Q8N1G4	LRRC47	LRC47_HUMAN	Leucine-rich repeat-containing protein 47	0.148074	0.000777852	0.949532	-7.1582	0.146938	0.000741181	0.95134	-7.20652	0.0863346	0.000491697	0.961431	-7.61716	0.0378166	0.000372379	0.965734	-7.89523
Q8N9N7	LRRC57	LRC57_HUMAN	Leucine-rich repeat-containing protein 57	-0.193621	0.00582132	0.768076	-5.14039	-0.0231119	0.000645098	0.954651	-7.34546	-0.0559652	0.000775289	0.95001	-7.1615	-0.202085	0.0102844	0.697279	-4.56679
Q96AG4	LRRC59	LRC59_HUMAN	Leucine-rich repeat-containing protein 59	0.0733849	0.000605534	0.956971	-7.40879	-0.0781681	0.00172945	0.890578	-6.35822	0.0436369	0.000409517	0.964363	-7.80012	0.192801	0.00240734	0.861718	-6.02682
Q96NW7;Q96NW7-2	LRRC7	LRRC7_HUMAN	Leucine-rich repeat-containing protein 7;Isoform 2 of Leucine-rich repeat-containing protein 7	-0.0202373	0.00087413	0.942032	-7.04141	0.082215	0.00101305	0.929663	-6.89377	-0.13853	0.00132092	0.910741	-6.6281	-0.189717	0.00133207	0.910121	-6.61969
Q32MZ4;Q32MZ4-2;Q32MZ4-3	LRRFIP1	LRRF1_HUMAN	Leucine-rich repeat flightless-interacting protein 1;Isoform 2 of Leucine-rich repeat flightless-interacting protein 1;Isoform 3 of Leucine-rich repeat flightless-interacting protein 1	-0.114178	0.00178122	0.888235	-6.32867	-0.0671013	0.000848094	0.945132	-7.07167	-0.168205	0.0103119	0.696484	-4.56409	-0.0961238	0.00115878	0.919559	-6.75923
Q9Y608;Q9Y608-2;Q9Y608-4;Q9Y608-5	LRRFIP2	LRRF2_HUMAN	Leucine-rich repeat flightless-interacting protein 2;Isoform 2 of Leucine-rich repeat flightless-interacting protein 2;Isoform 4 of Leucine-rich repeat flightless-interacting protein 2;Isoform 5 of Leucine-rich repeat flightless-interacting protein 2	-0.104732	0.00120641	0.916771	-6.7189	0.0721131	0.000996901	0.931095	-6.90986	0.00950897	0.000553159	0.958947	-7.49931	0.0743491	0.000906364	0.938126	-7.00516
Q9UFC0	LRWD1	LRWD1_HUMAN	Leucine-rich repeat and WD repeat-containing protein 1	-0.21403	0.00199708	0.878874	-6.21407	-0.154866	0.00140517	0.906378	-6.56619	-0.2172	0.00226503	0.86764	-6.0879	-0.352694	0.0066576	0.752415	-5.00532
Q3MHD2;Q3MHD2-2	LSM12	LSM12_HUMAN	Protein LSM12 homolog;Isoform 2 of Protein LSM12 homolog	0.00106313	0.000866087	0.944025	-7.05066	0.0797943	0.00108738	0.924004	-6.8229	-0.03625	0.000824878	0.946226	-7.09945	0.0275094	0.000796345	0.947972	-7.13468
Q8ND56;Q8ND56-2;Q8ND56-3	LSM14A	LS14A_HUMAN	Protein LSM14 homolog A;Isoform 2 of Protein LSM14 homolog A;Isoform 3 of Protein LSM14 homolog A	0.0805087	0.0010301	0.928543	-6.87707	0.106395	0.00116766	0.918986	-6.75159	0.0507527	0.000848511	0.945119	-7.07118	-0.0883505	0.000959593	0.933864	-6.94804
Q9BX40	LSM14B	LS14B_HUMAN	Protein LSM14 homolog B	0.399544	0.00562235	0.772641	-5.17537	0.322918	0.00328348	0.832568	-5.71556	0.365841	0.00613827	0.761367	-5.08706	0.416106	0.00624829	0.759379	-5.06918
Q9Y333	LSM2	LSM2_HUMAN	U6 snRNA-associated Sm-like protein LSm2	0.095555	0.000772106	0.950458	-7.16562	0.0608815	0.000669119	0.953717	-7.30888	-0.120551	0.000837118	0.945602	-7.08471	0.00107838	0.000548039	0.959376	-7.50862
P62310	LSM3	LSM3_HUMAN	U6 snRNA-associated Sm-like protein LSm3	-0.0156813	0.000506424	0.960801	-7.58763	-0.0628763	0.00060775	0.956904	-7.40514	-0.022417	0.000462037	0.962348	-7.6794	-0.136147	0.00112109	0.921917	-6.79233
Q9Y4Z0	LSM4	LSM4_HUMAN	U6 snRNA-associated Sm-like protein LSm4	0.0981187	0.00117679	0.918447	-6.74379	0.0902868	0.00113047	0.921244	-6.78399	0.11777	0.00124152	0.914823	-6.69017	0.0655248	0.000864035	0.944258	-7.05303
P62312	LSM6	LSM6_HUMAN	U6 snRNA-associated Sm-like protein LSm6	-0.0256575	0.000452438	0.962722	-7.70041	-0.0732319	0.000863633	0.944304	-7.0535	-0.0499088	0.000613613	0.956481	-7.39553	0.0952746	0.00457591	0.797188	-5.38236
Q9UK45	LSM7	LSM7_HUMAN	U6 snRNA-associated Sm-like protein LSm7	0.0127977	0.000620968	0.955856	-7.38361	-0.00350689	0.000613303	0.956517	-7.39604	0.0013095	0.000548118	0.959351	-7.50847	0.00273757	0.000548362	0.959295	-7.50803
O95777	LSM8	LSM8_HUMAN	U6 snRNA-associated Sm-like protein LSm8	0.530862	0.00455834	0.797897	-5.38623	0.359013	0.0027725	0.848612	-5.88523	0.485965	0.00564909	0.772417	-5.1706	0.562474	0.00390776	0.814885	-5.54087
P48449;P48449-3	LSS	ERG7_HUMAN	Lanosterol synthase;Isoform 3 of Lanosterol synthase	-0.00571353	0.00038967	0.965246	-7.84982	-0.148842	0.00962926	0.704626	-4.63327	-0.106396	0.00646672	0.755946	-5.0346	-0.090186	0.00208307	0.874889	-6.17183
P09960	LTA4H	LKHA4_HUMAN	Leukotriene A-4 hydrolase	-0.0427916	0.000468914	0.962118	-7.66462	-0.113622	0.00137245	0.908224	-6.58978	-0.0260527	0.000381914	0.965629	-7.86993	-0.109495	0.00102289	0.928935	-6.8841
Q9NQ29;Q9NQ29-2	LUC7L	LUC7L_HUMAN	Putative RNA-binding protein Luc7-like 1;Isoform 2 of Putative RNA-binding protein Luc7-like 1	-0.0101651	0.000438624	0.963312	-7.73143	-0.0387396	0.000514775	0.960459	-7.57127	0.0567951	0.00060474	0.957002	-7.41011	-0.0485866	0.000529691	0.959926	-7.54269
Q9Y383	LUC7L2	LC7L2_HUMAN	Putative RNA-binding protein Luc7-like 2	-0.0203961	0.000396799	0.964824	-7.83168	0.0352974	0.00041073	0.964322	-7.79716	0.0780146	0.000569865	0.958135	-7.46954	-0.054694	0.000433638	0.963537	-7.74287
O95232	LUC7L3	LC7L3_HUMAN	Luc7-like protein 3	-0.154782	0.00169405	0.892278	-6.37894	-0.0951442	0.000912255	0.937614	-6.99868	-0.176723	0.00257478	0.854964	-5.95941	-0.124798	0.00105465	0.926726	-6.85349
Q86V48;Q86V48-2;Q86V48-3	LUZP1	LUZP1_HUMAN	Leucine zipper protein 1;Isoform 2 of Leucine zipper protein 1;Isoform 3 of Leucine zipper protein 1	0.0587994	0.000638586	0.95495	-7.35562	0.0780302	0.000826619	0.946115	-7.09734	0.0618147	0.00068827	0.953009	-7.28064	0.0883994	0.00140569	0.906321	-6.56582
O75608;O75608-2	LYPLA1	LYPA1_HUMAN	Acyl-protein thioesterase 1;Isoform 2 of Acyl-protein thioesterase 1	0.079043	0.000535081	0.9598	-7.53256	0.0317665	0.000453296	0.962683	-7.69851	0.0377503	0.000415254	0.964118	-7.7862	0.135104	0.000778452	0.949467	-7.15742
O95372	LYPLA2	LYPA2_HUMAN	Acyl-protein thioesterase 2	-0.0542328	0.000959292	0.933902	-6.94835	0.0322601	0.000900452	0.938685	-7.01171	0.0472536	0.000849989	0.945003	-7.06944	-0.0716751	0.000913477	0.937539	-6.99734
Q5VWZ2;Q5VWZ2-2	LYPLAL1	LYPL1_HUMAN	Lysophospholipase-like protein 1;Isoform 2 of Lysophospholipase-like protein 1	0.0656456	0.00100885	0.930052	-6.89794	-0.0303157	0.000896008	0.939226	-7.01666	-0.0267494	0.00080301	0.947542	-7.12634	0.0698794	0.000928897	0.936115	-6.98058
P61626	LYZ	LYSC_HUMAN	Lysozyme C	-0.680247	0.00322958	0.833771	-5.73217	-0.535772	0.00492826	0.787783	-5.30783	0.46838	0.00179157	0.887721	-6.32287	1.52613	0.321903	0.16136	-0.745042
Q8WZA0;Q8WZA0-2	LZIC	LZIC_HUMAN	Protein LZIC;Isoform 2 of Protein LZIC	-0.144926	0.00283308	0.8463	-5.86355	-0.0875434	0.000865355	0.944198	-7.05151	-0.10451	0.00147411	0.902798	-6.51822	-0.10749	0.00136491	0.908567	-6.5953
Q9NQ48;Q9NQ48-2;Q9NQ48-3	LZTFL1	LZTL1_HUMAN	Leucine zipper transcription factor-like protein 1;Isoform 2 of Leucine zipper transcription factor-like protein 1;Isoform 3 of Leucine zipper transcription factor-like protein 1	-0.0365748	0.000906445	0.938117	-7.00507	-0.012641	0.00087134	0.942579	-7.04461	-0.0758976	0.000974959	0.932848	-6.93214	-0.0101987	0.000776517	0.949748	-7.15992
P20645	M6PR	MPRD_HUMAN	Cation-dependent mannose-6-phosphate receptor	0.0537666	0.00077608	0.949845	-7.16048	0.050267	0.000773605	0.95039	-7.16368	0.0239851	0.000591466	0.957423	-7.43231	0.0266649	0.000583052	0.957687	-7.44665
Q9UPN3	MACF1	MACF1_HUMAN	Microtubule-actin cross-linking factor 1, isoforms 1/2/3/5	-0.0223263	0.000400092	0.964692	-7.82342	-0.0545102	0.000470109	0.962078	-7.66208	-0.049192	0.000432922	0.963602	-7.74452	-0.00967655	0.000349524	0.966161	-7.95859
Q9BQ69	MACROD1	MACD1_HUMAN	O-acetyl-ADP-ribose deacetylase MACROD1	0.463617	0.00145325	0.903663	-6.5325	0.5345	0.002197	0.869942	-6.11846	0.507071	0.00196908	0.880125	-6.22822	0.378903	0.000974743	0.932886	-6.93236
Q9Y6D9	MAD1L1	MD1L1_HUMAN	Mitotic spindle assembly checkpoint protein MAD1	-0.257207	0.00219585	0.869979	-6.11899	-0.237591	0.00187397	0.884193	-6.27782	-0.25724	0.00441361	0.802219	-5.41864	-0.238739	0.00143396	0.904494	-6.54588
Q13257	MAD2L1	MD2L1_HUMAN	Mitotic spindle assembly checkpoint protein MAD2A	0.0888362	0.00147596	0.902696	-6.51697	0.00571991	0.000503032	0.96099	-7.59435	0.0904523	0.00205199	0.87629	-6.18689	0.0346041	0.000546399	0.959439	-7.51161
Q9UNF1	MAGED2	MAGD2_HUMAN	Melanoma-associated antigen D2	0.272438	0.0662605	0.446459	-2.6456	0.153141	0.0022758	0.867147	-6.08314	0.192573	0.005067	0.78371	-5.27993	0.216461	0.0136088	0.663393	-4.28334
P61326;Q96A72	MAGOH;MAGOHB	MGN_HUMAN;MGN2_HUMAN	Protein mago nashi homolog;Protein mago nashi homolog 2	0.0253127	0.000526491	0.960045	-7.54875	0.152442	0.00335134	0.830545	-5.69504	0.0560734	0.000645586	0.954633	-7.34471	-0.0585548	0.000536378	0.959734	-7.53013
Q9H0U3	MAGT1	MAGT1_HUMAN	Magnesium transporter protein 1	-0.0333779	0.000659635	0.954056	-7.32316	0.0464027	0.000717604	0.952133	-7.23887	-0.0542064	0.000687197	0.953051	-7.2822	-0.0902359	0.00101413	0.929567	-6.89271
O00754;O00754-2	MAN2B1	MA2B1_HUMAN	Lysosomal alpha-mannosidase;Isoform 2 of Lysosomal alpha-mannosidase	0.0872592	0.000994993	0.931247	-6.91178	0.0246509	0.000876205	0.941678	-7.03903	0.101724	0.000999787	0.930819	-6.90697	0.164548	0.00130896	0.911471	-6.63721
P55145	MANF	MANF_HUMAN	Mesencephalic astrocyte-derived neurotrophic factor	0.0665105	0.00071636	0.952192	-7.24061	0.135467	0.00475914	0.792639	-5.34292	0.0952906	0.00191903	0.882373	-6.25402	0.1655	0.0278956	0.575761	-3.551
[truncated: 1,895 more rows]

## Sheet: protein_level
PG.ProteinAccessions	PG.Genes	PG.ProteinNames	PG.ProteinDescriptions	CTRL.A	CTRL.B	CTRL.C	HAT_INT.A	HAT_INT.B	HAT_S1.A	HAT_S1.B	HAT_S2.A	HAT_S2.B	HAT_S2.C	IFN.A	IFN.B	IFN.C	POOL.A	POOL.B	POOL.C	nPeptide
[truncated: 3,455 more rows]

[truncated: 3 more sheets: protein_level differential, peptide_list, Correlation matrix]
